# Supplementary material for: Neural representation of time across complementary reference frames
Source: eLife. 2026 May 8;14:RP107273. doi: 10.7554/eLife.107273 (PMC13155752; doi:10.7554/eLife.107273)
Supplement: Figure 2—source data 1. [file elife-107273-fig2-data1.csv]

Participant	TaskType	SyllableLength	Duration	SequentialDistance	SameDifferent	FuturePast	RT
22GUPS	External	9	1	1	Different	Past	1882.4055
22GUPS	External	8	1	2	Different	Future	1210.5063
22GUPS	External	7	4	1	Different	Future	1077.5968
22GUPS	External	8	2	4	Different	Past	1122.9181
22GUPS	External	8	1	1	Different	Future	1387.3145
22GUPS	External	11	4	3	Same	Past	959.7151
22GUPS	External	7	2	3	Same	Future	864.1886
22GUPS	External	9	4	2	Same	Past	1225.2253
22GUPS	External	11	4	4	Different	Future	1120.3588
22GUPS	External	9	4	5	Different	Future	1375.4655
22GUPS	External	7	4	1	Same	Past	1070.0996
22GUPS	External	8	1	3	Same	Past	985.1009
22GUPS	External	12	1	1	Same	Past	2604.3471
22GUPS	External	7	4	3	Same	Past	986.2124
22GUPS	External	8	4	1	Same	Past	1185.4182
22GUPS	External	7	4	1	Different	Past	909.7812
22GUPS	Internal	8	1	5	Different	Past	1564.2409
22GUPS	Internal	8	1	2	Different	Future	1378.851
22GUPS	Internal	7	4	1	Different	Future	1083.0219
22GUPS	Internal	8	1	1	Different	Future	1426.5682
22GUPS	Internal	8	1	3	Same	Past	2022.453
22GUPS	Internal	7	4	1	Same	Past	1180.9684
22GUPS	Internal	11	4	3	Same	Past	1234.8315
22GUPS	Internal	8	2	4	Different	Past	1216.9799
22GUPS	Internal	11	4	4	Different	Future	1255.4569
22GUPS	Internal	7	2	3	Same	Future	1412.8105
22GUPS	Internal	12	1	1	Same	Past	1962.132
22GUPS	Internal	9	1	1	Different	Past	1275.8662
22GUPS	Internal	7	4	3	Same	Past	999.8009
22GUPS	Internal	10	1	2	Same	Future	1408.2561
22GUPS	Internal	9	4	2	Same	Past	1606.1007
22GUPS	Internal	8	4	1	Same	Past	1278.8083
22GUPS	Internal	9	4	5	Different	Future	991.1906
22GUPS	Internal	12	1	2	Same	Past	960.9011
22GUPS	Internal	7	4	1	Different	Past	1814.366
22GUPS	Internal	10	1	1	Same	Future	1795.9059
22GUPS	Internal	7	4	1	Different	Past	984.8545
22GUPS	Internal	9	2	3	Same	Past	1259.5452
22GUPS	Internal	7	4	3	Same	Past	1797.9333
22GUPS	Internal	7	4	1	Different	Future	932.4156
22GUPS	Internal	7	4	3	Same	Future	1056.1592
22GUPS	Internal	8	1	4	Different	Future	1237.3312
22GUPS	Internal	7	1	1	Same	Future	1400.2442
22GUPS	Internal	8	2	3	Same	Future	1986.6422
22GUPS	Internal	9	4	5	Different	Future	1250.1979
22GUPS	Internal	11	4	1	Same	Future	1211.1856
22GUPS	Internal	9	1	1	Different	Past	1066.9478
22GUPS	Internal	7	1	2	Same	Future	1032.8868
22GUPS	Internal	11	4	2	Same	Past	1612.6476
22GUPS	Internal	12	1	2	Same	Past	938.7152
22GUPS	Internal	8	1	1	Different	Future	1180.6575
22GUPS	External	10	1	1	Same	Future	892.5551
22GUPS	External	12	1	2	Same	Past	940.9508
22GUPS	External	7	4	3	Same	Past	795.202
22GUPS	External	8	2	3	Same	Future	984.0464
22GUPS	External	9	4	2	Same	Future	1014.1377
22GUPS	External	11	4	1	Same	Future	991.2287
22GUPS	External	7	1	1	Same	Future	1289.3037
22GUPS	External	8	2	5	Different	Past	1343.9996
22GUPS	External	7	4	1	Different	Past	1206.206
22GUPS	External	9	1	2	Different	Past	904.5179
22GUPS	External	7	4	1	Different	Future	1189.3681
22GUPS	External	9	4	5	Different	Future	1814.9114
22GUPS	External	7	4	3	Same	Future	909.1689
22GUPS	External	8	1	1	Different	Future	1147.3227
22GUPS	External	9	1	1	Different	Past	1671.8803
22GUPS	External	8	1	4	Different	Future	1372.5955
22GUPS	External	8	4	1	Same	Past	796.8428
22GUPS	External	8	1	2	Different	Future	1058.7185
22GUPS	External	8	1	5	Different	Past	1069.2475
22GUPS	External	11	4	3	Same	Past	926.4676
22GUPS	External	9	4	2	Same	Past	1666.1437
22GUPS	External	7	4	1	Different	Future	1099.1548
22GUPS	External	12	1	1	Same	Past	1491.171
22GUPS	External	7	4	3	Same	Future	1140.8548
22GUPS	External	12	1	2	Same	Past	1162.9178
22GUPS	External	10	1	2	Same	Future	1046.368
22GUPS	External	8	1	3	Same	Past	1304.5997
22GUPS	External	7	4	1	Same	Past	1426.5148
22GUPS	External	7	4	1	Different	Past	1627.9338
22GUPS	External	8	1	1	Different	Future	1810.0914
22GUPS	External	11	4	4	Different	Future	2216.8237
22GUPS	External	8	2	4	Different	Past	1420.3752
22GUPS	External	7	4	3	Same	Past	1041.9492
22GUPS	External	9	1	1	Different	Past	1324.3187
22GUPS	Internal	7	2	3	Same	Future	1804.029
22GUPS	Internal	12	1	2	Same	Past	1411.32
22GUPS	Internal	8	1	1	Different	Future	1101.065
22GUPS	Internal	7	4	1	Different	Future	1052.0705
22GUPS	Internal	9	1	1	Different	Past	1135.9477
22GUPS	Internal	8	1	2	Different	Future	2253.0121
22GUPS	Internal	11	4	3	Same	Past	1677.512
22GUPS	Internal	11	4	4	Different	Future	1727.2979
22GUPS	Internal	10	1	2	Same	Future	1036.3775
22GUPS	Internal	7	4	1	Same	Past	1074.4659
22GUPS	Internal	8	2	4	Different	Past	1724.1846
22GUPS	Internal	9	4	2	Same	Past	1489.0234
22GUPS	Internal	7	4	3	Same	Past	2113.3019
22GUPS	Internal	8	4	1	Same	Past	1699.6655
22GUPS	Internal	9	4	5	Different	Future	1460.8713
22GUPS	Internal	7	4	3	Same	Future	1139.4891
22GUPS	Internal	7	4	1	Different	Past	1717.2247
22GUPS	Internal	9	4	2	Same	Future	1299.7788
22GUPS	Internal	9	4	5	Different	Future	2179.2607
22GUPS	Internal	11	4	2	Same	Past	1107.2878
22GUPS	Internal	8	2	3	Same	Future	1760.4927
22GUPS	Internal	7	4	3	Same	Past	1121.4256
22GUPS	Internal	7	1	2	Same	Future	1494.5915
22GUPS	Internal	9	2	3	Same	Past	1378.4468
22GUPS	Internal	9	1	1	Different	Past	2025.338
22GUPS	Internal	9	1	2	Different	Past	1474.7644
22GUPS	Internal	8	2	5	Different	Past	1022.2874
22GUPS	Internal	12	1	2	Same	Past	966.7739
22GUPS	Internal	7	4	1	Different	Future	1156.5706
22GUPS	Internal	8	2	1	Same	Future	2217.8523
22GUPS	Internal	11	4	1	Same	Future	1975.5965
22GUPS	Internal	7	4	1	Different	Past	1099.4977
22GUPS	Internal	8	1	4	Different	Future	1220.5881
22GUPS	Internal	7	4	3	Same	Future	1032.7347
22GUPS	External	10	1	1	Same	Future	1135.2003
22GUPS	External	7	4	3	Same	Past	1093.119
22GUPS	External	7	4	1	Different	Past	1968.1949
22GUPS	External	9	1	1	Different	Past	1652.8397
22GUPS	External	9	2	3	Same	Past	2743.8157
22GUPS	External	7	4	3	Same	Future	869.1655
22GUPS	External	9	4	5	Different	Future	1400.208
22GUPS	External	7	1	2	Same	Future	1831.7034
22GUPS	External	8	2	1	Same	Future	1258.5242
22GUPS	External	8	1	4	Different	Future	1560.8146
22GUPS	External	9	4	2	Same	Future	1090.3448
22GUPS	External	8	1	1	Different	Future	1789.9332
22GUPS	External	11	4	1	Same	Future	1185.7089
22GUPS	External	11	4	2	Same	Past	981.6628
22GUPS	External	7	4	1	Different	Future	2370.3275
22GUPS	External	7	1	1	Same	Future	2399.3774
22GUPS	External	9	1	2	Different	Past	1413.1408
22GUPS	External	8	2	3	Same	Future	991.9251
22GUPS	External	8	4	1	Same	Past	1244.6858
22GUPS	External	7	4	3	Same	Future	895.1062
22GUPS	External	8	1	5	Different	Past	1514.7119
22GUPS	External	9	4	2	Same	Past	2152.8452
22GUPS	External	7	4	1	Different	Future	1718.4598
22GUPS	External	8	1	3	Same	Past	1337.865
22GUPS	External	10	1	2	Same	Future	1796.7231
22GUPS	External	8	1	2	Different	Future	1065.8319
22GUPS	External	12	1	1	Same	Past	1531.8023
22GUPS	External	8	2	4	Different	Past	1636.6736
22GUPS	External	7	4	1	Different	Past	1345.2417
22GUPS	External	8	1	1	Different	Future	1344.5228
22GUPS	External	9	4	5	Different	Future	1376.3476
22GUPS	External	7	4	3	Same	Past	976.5152
22GUPS	External	12	1	2	Same	Past	1655.7218
22GUPS	External	11	4	3	Same	Past	1782.2341
22GUPS	External	11	4	4	Different	Future	1775.8826
22GUPS	External	7	4	1	Same	Past	1888.9047
22GUPS	Internal	9	1	1	Different	Past	1208.79
22GUPS	Internal	12	1	2	Same	Past	1198.1653
22GUPS	Internal	8	2	4	Different	Past	1112.0532
22GUPS	Internal	9	4	2	Same	Past	1584.3607
22GUPS	Internal	8	1	2	Different	Future	2287.0607
22GUPS	Internal	7	4	3	Same	Past	1026.5908
22GUPS	Internal	7	4	1	Different	Past	2608.5215
22GUPS	Internal	12	1	1	Same	Past	1910.6795
22GUPS	Internal	11	4	4	Different	Future	1024.7174
22GUPS	Internal	7	2	3	Same	Future	1372.9325
22GUPS	Internal	8	1	1	Different	Future	1209.0796
22GUPS	Internal	7	4	1	Different	Future	1738.0725
22GUPS	Internal	8	4	1	Same	Past	1271.2841
22GUPS	Internal	7	4	1	Same	Past	1749.5784
22GUPS	Internal	9	4	5	Different	Future	1535.048
22GUPS	Internal	9	1	1	Different	Past	1226.6711
22GUPS	Internal	9	2	3	Same	Past	1522.4389
22GUPS	Internal	10	1	1	Same	Future	2220.311
22GUPS	Internal	7	1	2	Same	Future	1715.0328
22GUPS	Internal	9	4	2	Same	Future	1746.5015
22GUPS	Internal	7	1	1	Same	Future	1457.7604
22GUPS	Internal	7	4	1	Different	Past	1000.3845
22GUPS	Internal	8	2	3	Same	Future	1352.3446
22GUPS	Internal	9	1	2	Different	Past	1158.794
22GUPS	Internal	7	4	3	Same	Past	873.3282
22GUPS	Internal	7	4	1	Different	Future	1028.0988
22GUPS	Internal	7	4	3	Same	Future	999.7955
22GUPS	Internal	8	2	5	Different	Past	874.3499
22GUPS	Internal	12	1	2	Same	Past	1069.0282
22GUPS	Internal	11	4	1	Same	Future	1005.9504
22GUPS	Internal	8	1	1	Different	Future	1164.2094
22GUPS	Internal	8	2	1	Same	Future	2700.0284
22GUPS	Internal	8	1	4	Different	Future	2286.6374
22GUPS	External	8	1	4	Different	Future	2077.5679
22GUPS	External	8	2	1	Same	Future	1858.2645
22GUPS	External	7	4	3	Same	Past	1334.8949
22GUPS	External	7	4	1	Different	Past	1465.2092
22GUPS	External	9	1	2	Different	Past	1066.4566
22GUPS	External	9	1	1	Different	Past	1422.7149
22GUPS	External	7	4	1	Different	Future	1727.1288
22GUPS	External	11	4	1	Same	Future	1731.3027
22GUPS	External	11	4	2	Same	Past	1351.6316
22GUPS	External	9	2	3	Same	Past	962.2238
22GUPS	External	8	1	1	Different	Future	1311.1146
22GUPS	External	8	2	5	Different	Past	2132.3507
22GUPS	External	10	1	1	Same	Future	1121.0096
22GUPS	External	8	2	3	Same	Future	945.3268
22GUPS	External	7	4	3	Same	Future	946.3501
22GUPS	External	9	4	2	Same	Future	1271.583
15LIDF	External	9	1	1	Different	Past	2380.1518
15LIDF	External	8	1	2	Different	Future	1353.3441
15LIDF	External	7	4	1	Different	Future	1106.2263
15LIDF	External	8	2	4	Different	Past	2079.8317
15LIDF	External	8	1	1	Different	Future	1808.0495
15LIDF	External	11	4	3	Same	Past	1963.4324
15LIDF	External	7	2	3	Same	Future	2638.0856
15LIDF	External	9	4	2	Same	Past	2213.9594
15LIDF	External	11	4	4	Different	Future	1662.9641
15LIDF	External	9	4	5	Different	Future	1536.9338
15LIDF	External	8	1	5	Different	Past	2643.3968
15LIDF	External	8	1	3	Same	Past	1563.1624
15LIDF	External	7	4	3	Same	Future	1035.9881
15LIDF	External	12	1	1	Same	Past	1129.5705
15LIDF	External	7	4	3	Same	Past	802.736
15LIDF	External	7	4	1	Different	Past	982.9416
15LIDF	Internal	8	1	5	Different	Past	1209.9223
15LIDF	Internal	8	1	2	Different	Future	1279.9081
15LIDF	Internal	7	4	1	Different	Future	1097.3497
15LIDF	Internal	8	1	1	Different	Future	1172.9686
15LIDF	Internal	8	1	3	Same	Past	1127.1294
15LIDF	Internal	7	4	1	Same	Past	1120.3313
15LIDF	Internal	11	4	3	Same	Past	1559.8768
15LIDF	Internal	8	2	4	Different	Past	1178.9954
15LIDF	Internal	11	4	4	Different	Future	1626.7471
15LIDF	Internal	7	2	3	Same	Future	1549.5378
15LIDF	Internal	12	1	1	Same	Past	2130.3659
15LIDF	Internal	9	1	1	Different	Past	1037.4166
15LIDF	Internal	7	4	3	Same	Past	1184.3601
15LIDF	Internal	10	1	2	Same	Future	964.5104
15LIDF	Internal	9	4	2	Same	Past	1938.1158
15LIDF	Internal	8	4	1	Same	Past	894.7577
15LIDF	Internal	7	4	3	Same	Future	1794.672
15LIDF	Internal	9	4	5	Different	Future	1036.3611
15LIDF	Internal	12	1	2	Same	Past	1359.2287
15LIDF	Internal	7	4	1	Different	Past	996.4548
15LIDF	Internal	10	1	1	Same	Future	1825.2258
15LIDF	Internal	9	1	2	Different	Past	1651.5233
15LIDF	Internal	7	4	1	Different	Past	991.6484
15LIDF	Internal	9	2	3	Same	Past	923.186
15LIDF	Internal	7	4	3	Same	Past	1842.4935
15LIDF	Internal	7	4	3	Same	Future	942.1474
15LIDF	Internal	8	1	4	Different	Future	1155.1511
15LIDF	Internal	8	2	5	Different	Past	892.5982
15LIDF	Internal	7	1	1	Same	Future	2116.7776
15LIDF	Internal	9	4	2	Same	Future	2033.934
15LIDF	Internal	8	2	3	Same	Future	1331.014
15LIDF	Internal	9	4	5	Different	Future	1096.9931
15LIDF	Internal	11	4	1	Same	Future	1533.9593
15LIDF	Internal	9	1	1	Different	Past	1881.3194
15LIDF	Internal	7	1	2	Same	Future	1016.8987
15LIDF	Internal	11	4	2	Same	Past	1834.1244
15LIDF	Internal	12	1	2	Same	Past	1004.9778
15LIDF	Internal	8	1	1	Different	Future	1395.4168
15LIDF	External	12	1	2	Same	Past	1577.8052
15LIDF	External	7	4	3	Same	Past	1434.1354
15LIDF	External	8	2	3	Same	Future	1101.9045
15LIDF	External	9	4	2	Same	Future	1132.0483
15LIDF	External	11	4	1	Same	Future	1511.7312
15LIDF	External	7	1	1	Same	Future	1420.226
15LIDF	External	8	2	5	Different	Past	1588.831
15LIDF	External	11	4	2	Same	Past	1190.5635
15LIDF	External	7	1	2	Same	Future	1097.3409
15LIDF	External	7	4	1	Different	Past	1014.2328
15LIDF	External	9	1	2	Different	Past	1017.9669
15LIDF	External	9	2	3	Same	Past	1045.2909
15LIDF	External	7	4	1	Different	Future	1437.2093
15LIDF	External	9	4	5	Different	Future	1691.6893
15LIDF	External	7	4	3	Same	Future	1127.4979
15LIDF	External	8	1	1	Different	Future	1190.8113
15LIDF	External	9	1	1	Different	Past	1543.2267
15LIDF	External	8	1	4	Different	Future	1501.6427
15LIDF	External	8	4	1	Same	Past	1033.9419
15LIDF	External	8	1	2	Different	Future	1283.0156
15LIDF	External	11	4	3	Same	Past	1368.5019
15LIDF	External	9	4	2	Same	Past	2121.5882
15LIDF	External	7	4	1	Different	Future	1013.8604
15LIDF	External	12	1	1	Same	Past	1766.2619
15LIDF	External	12	1	2	Same	Past	1438.7136
15LIDF	External	10	1	2	Same	Future	1075.3055
15LIDF	External	7	4	1	Same	Past	1176.0676
15LIDF	External	9	4	5	Different	Future	1314.9124
15LIDF	External	7	4	1	Different	Past	788.2646
15LIDF	External	8	1	1	Different	Future	1185.5105
15LIDF	External	11	4	4	Different	Future	1342.3641
15LIDF	External	8	2	4	Different	Past	1096.9839
15LIDF	External	7	4	3	Same	Past	884.2954
15LIDF	Internal	7	2	3	Same	Future	1705.9346
15LIDF	Internal	12	1	2	Same	Past	1232.2007
15LIDF	Internal	7	4	1	Different	Future	1812.5078
15LIDF	Internal	9	1	1	Different	Past	1003.7301
15LIDF	Internal	11	4	3	Same	Past	1722.6799
15LIDF	Internal	11	4	4	Different	Future	1176.9614
15LIDF	Internal	8	1	5	Different	Past	1812.062
15LIDF	Internal	10	1	2	Same	Future	1791.8555
15LIDF	Internal	7	4	1	Same	Past	1593.2084
15LIDF	Internal	8	2	4	Different	Past	921.4759
15LIDF	Internal	8	4	1	Same	Past	1006.9752
15LIDF	Internal	9	4	5	Different	Future	1033.7821
15LIDF	Internal	7	4	3	Same	Future	959.5125
15LIDF	Internal	7	4	1	Different	Past	1563.8803
15LIDF	Internal	8	1	3	Same	Past	1314.3722
15LIDF	Internal	12	1	1	Same	Past	1143.1715
15LIDF	Internal	9	4	2	Same	Future	1099.5213
15LIDF	Internal	10	1	1	Same	Future	1542.9885
15LIDF	Internal	11	4	2	Same	Past	1180.1039
15LIDF	Internal	8	2	3	Same	Future	1172.894
15LIDF	Internal	7	4	3	Same	Past	1457.2574
15LIDF	Internal	7	1	2	Same	Future	1518.0266
15LIDF	Internal	9	2	3	Same	Past	2318.1722
15LIDF	Internal	9	1	1	Different	Past	997.7782
15LIDF	Internal	9	1	2	Different	Past	1164.2255
15LIDF	Internal	8	2	5	Different	Past	858.9607
15LIDF	Internal	12	1	2	Same	Past	1081.7089
15LIDF	Internal	11	4	1	Same	Future	1394.5002
15LIDF	Internal	7	4	1	Different	Past	953.7309
15LIDF	Internal	8	1	4	Different	Future	1027.1977
15LIDF	Internal	7	1	1	Same	Future	1158.7874
15LIDF	Internal	7	4	3	Same	Future	1613.1738
15LIDF	External	10	1	1	Same	Future	891.9066
15LIDF	External	7	4	3	Same	Past	782.1548
15LIDF	External	7	4	1	Different	Past	1783.7206
15LIDF	External	9	1	1	Different	Past	1277.4122
15LIDF	External	9	2	3	Same	Past	1087.3415
15LIDF	External	7	4	3	Same	Future	1007.6966
15LIDF	External	9	4	5	Different	Future	1102.3967
15LIDF	External	7	1	2	Same	Future	1627.2269
15LIDF	External	8	2	1	Same	Future	1363.4823
15LIDF	External	8	1	4	Different	Future	1817.014
15LIDF	External	9	4	2	Same	Future	1694.1077
15LIDF	External	8	2	5	Different	Past	1564.4449
15LIDF	External	8	1	1	Different	Future	1102.1092
15LIDF	External	11	4	1	Same	Future	1158.5271
15LIDF	External	11	4	2	Same	Past	2054.9739
15LIDF	External	7	4	1	Different	Future	1146.3145
15LIDF	External	7	1	1	Same	Future	1896.7723
15LIDF	External	9	1	2	Different	Past	1333.1709
15LIDF	External	8	2	3	Same	Future	1067.7642
15LIDF	External	7	4	3	Same	Future	1091.4108
15LIDF	External	9	4	2	Same	Past	1805.0139
15LIDF	External	7	4	1	Different	Future	1105.9133
15LIDF	External	8	1	3	Same	Past	1280.8508
15LIDF	External	10	1	2	Same	Future	941.5784
15LIDF	External	8	1	2	Different	Future	1033.4464
15LIDF	External	12	1	1	Same	Past	1401.7827
15LIDF	External	8	2	4	Different	Past	1071.2015
15LIDF	External	7	4	1	Different	Past	891.6283
15LIDF	External	7	2	3	Same	Future	1396.9505
15LIDF	External	8	1	1	Different	Future	978.9742
15LIDF	External	9	4	5	Different	Future	1012.3424
15LIDF	External	7	4	3	Same	Past	1448.99
15LIDF	External	12	1	2	Same	Past	1594.9101
15LIDF	External	11	4	4	Different	Future	1379.0693
15LIDF	External	7	4	1	Same	Past	1304.8553
15LIDF	Internal	9	1	1	Different	Past	921.7302
15LIDF	Internal	8	2	4	Different	Past	956.5081
15LIDF	Internal	9	4	2	Same	Past	1511.8357
15LIDF	Internal	7	4	3	Same	Past	1741.3585
15LIDF	Internal	7	4	1	Different	Past	1081.6007
15LIDF	Internal	12	1	1	Same	Past	1377.4763
15LIDF	Internal	11	4	4	Different	Future	1471.8993
15LIDF	Internal	7	4	3	Same	Future	1122.0311
15LIDF	Internal	7	2	3	Same	Future	1308.3269
15LIDF	Internal	8	1	3	Same	Past	1430.4978
15LIDF	Internal	8	1	1	Different	Future	1200.0524
15LIDF	Internal	10	1	2	Same	Future	1128.4566
15LIDF	Internal	7	4	1	Different	Future	1083.1461
15LIDF	Internal	8	1	5	Different	Past	1448.9267
15LIDF	Internal	8	4	1	Same	Past	987.8513
15LIDF	Internal	11	4	3	Same	Past	996.0949
15LIDF	Internal	7	4	1	Same	Past	966.28
15LIDF	Internal	9	4	5	Different	Future	1558.6549
15LIDF	Internal	9	1	1	Different	Past	902.6031
15LIDF	Internal	11	4	2	Same	Past	1598.9216
15LIDF	Internal	10	1	1	Same	Future	943.9448
15LIDF	Internal	7	1	2	Same	Future	896.0866
15LIDF	Internal	9	4	2	Same	Future	928.5058
15LIDF	Internal	7	1	1	Same	Future	1146.4513
15LIDF	Internal	7	4	1	Different	Past	1455.9302
15LIDF	Internal	8	2	3	Same	Future	2060.7786
15LIDF	Internal	9	4	5	Different	Future	1436.3102
15LIDF	Internal	7	4	3	Same	Past	1803.4484
15LIDF	Internal	7	4	1	Different	Future	1688.1787
15LIDF	Internal	7	4	3	Same	Future	1072.7189
15LIDF	Internal	8	2	5	Different	Past	1077.7736
15LIDF	Internal	12	1	2	Same	Past	1277.3874
15LIDF	Internal	11	4	1	Same	Future	1157.0917
15LIDF	Internal	8	1	1	Different	Future	1582.2961
15LIDF	Internal	8	2	1	Same	Future	1615.1101
15LIDF	Internal	8	1	4	Different	Future	994.9159
15LIDF	External	8	1	4	Different	Future	959.7397
15LIDF	External	8	2	1	Same	Future	1059.6879
15LIDF	External	12	1	2	Same	Past	1128.739
15LIDF	External	7	4	3	Same	Past	972.2546
15LIDF	External	7	4	1	Different	Past	1179.1413
15LIDF	External	9	1	2	Different	Past	885.2712
15LIDF	External	9	1	1	Different	Past	886.2053
15LIDF	External	7	1	2	Same	Future	1226.2587
15LIDF	External	7	4	1	Different	Future	1168.4996
15LIDF	External	11	4	1	Same	Future	1133.8205
15LIDF	External	11	4	2	Same	Past	1390.7504
15LIDF	External	9	2	3	Same	Past	1006.0187
15LIDF	External	8	1	1	Different	Future	955.5781
15LIDF	External	8	2	5	Different	Past	934.3974
15LIDF	External	9	4	5	Different	Future	1797.6213
15LIDF	External	10	1	1	Same	Future	1117.3392
15LIDF	External	8	2	3	Same	Future	1211.1863
15LIDF	External	7	4	3	Same	Future	890.4583
15LIDF	External	7	1	1	Same	Future	1437.094
15LIDF	External	9	4	2	Same	Future	902.5561
10FAFN	External	9	1	1	Different	Past	2357.023
10FAFN	External	8	1	2	Different	Future	2177.9443
10FAFN	External	7	4	1	Different	Future	1338.2665
10FAFN	External	12	1	2	Same	Past	2175.7553
10FAFN	External	8	2	4	Different	Past	1571.7788
10FAFN	External	8	1	1	Different	Future	1378.9477
10FAFN	External	11	4	3	Same	Past	1621.5784
10FAFN	External	9	4	2	Same	Past	2065.7175
10FAFN	External	10	1	2	Same	Future	1645.9832
10FAFN	External	11	4	4	Different	Future	1300.9073
10FAFN	External	9	4	5	Different	Future	1398.777
10FAFN	External	7	4	1	Same	Past	2000.5795
10FAFN	External	8	1	5	Different	Past	1488.9507
10FAFN	External	8	1	3	Same	Past	1353.4863
10FAFN	External	7	4	3	Same	Future	1916.2348
10FAFN	External	12	1	1	Same	Past	1433.3818
10FAFN	External	7	4	3	Same	Past	1242.096
10FAFN	External	8	4	1	Same	Past	1180.2897
10FAFN	External	7	4	1	Different	Past	1309.6263
10FAFN	Internal	8	1	5	Different	Past	1916.9037
10FAFN	Internal	8	1	2	Different	Future	1297.284
10FAFN	Internal	7	4	1	Different	Future	1062.4976
10FAFN	Internal	8	1	1	Different	Future	1488.4944
10FAFN	Internal	8	1	3	Same	Past	1646.018
10FAFN	Internal	7	4	1	Same	Past	1464.8649
10FAFN	Internal	11	4	3	Same	Past	1815.0625
10FAFN	Internal	8	2	4	Different	Past	1768.867
10FAFN	Internal	11	4	4	Different	Future	1426.306
10FAFN	Internal	7	2	3	Same	Future	3262.1044
10FAFN	Internal	12	1	1	Same	Past	2270.8237
10FAFN	Internal	9	1	1	Different	Past	1594.8999
10FAFN	Internal	7	4	3	Same	Past	1296.6859
10FAFN	Internal	10	1	2	Same	Future	1545.5435
10FAFN	Internal	9	4	2	Same	Past	2073.9435
10FAFN	Internal	8	4	1	Same	Past	3451.9301
10FAFN	Internal	7	4	3	Same	Future	1933.7208
10FAFN	Internal	9	4	5	Different	Future	1591.6258
10FAFN	Internal	12	1	2	Same	Past	1949.739
10FAFN	Internal	7	4	1	Different	Past	2248.0333
10FAFN	Internal	7	4	1	Different	Past	2816.0317
10FAFN	Internal	9	2	3	Same	Past	2328.1512
10FAFN	Internal	7	4	3	Same	Past	2414.4389
10FAFN	Internal	7	4	1	Different	Future	2874.1526
10FAFN	Internal	7	4	3	Same	Future	2006.5586
10FAFN	Internal	8	1	4	Different	Future	2054.826
10FAFN	Internal	8	2	5	Different	Past	1562.1925
10FAFN	Internal	7	1	1	Same	Future	1535.7578
10FAFN	Internal	9	4	2	Same	Future	1900.8297
10FAFN	Internal	8	2	3	Same	Future	1270.0825
10FAFN	Internal	9	4	5	Different	Future	1347.8557
10FAFN	Internal	11	4	1	Same	Future	1564.6378
10FAFN	Internal	9	1	1	Different	Past	2245.577
10FAFN	Internal	7	1	2	Same	Future	1360.5711
10FAFN	Internal	11	4	2	Same	Past	1704.3492
10FAFN	Internal	12	1	2	Same	Past	3378.8746
10FAFN	Internal	8	1	1	Different	Future	2602.2097
10FAFN	External	10	1	1	Same	Future	1873.9057
10FAFN	External	12	1	2	Same	Past	1204.1555
10FAFN	External	7	4	3	Same	Past	1195.5312
10FAFN	External	8	2	3	Same	Future	1777.5105
10FAFN	External	9	4	2	Same	Future	1899.2751
10FAFN	External	11	4	1	Same	Future	1288.0947
10FAFN	External	7	1	1	Same	Future	1053.7914
10FAFN	External	8	2	5	Different	Past	1789.4704
10FAFN	External	11	4	2	Same	Past	1200.426
10FAFN	External	7	1	2	Same	Future	995.109
10FAFN	External	7	4	1	Different	Past	1354.7436
10FAFN	External	9	1	2	Different	Past	1303.2482
10FAFN	External	8	2	1	Same	Future	1209.2092
10FAFN	External	9	2	3	Same	Past	1486.86
10FAFN	External	7	4	1	Different	Future	1804.4347
10FAFN	External	9	4	5	Different	Future	1300.4496
10FAFN	External	7	4	3	Same	Future	1485.784
10FAFN	External	8	1	1	Different	Future	1335.5289
10FAFN	External	9	1	1	Different	Past	1323.6463
10FAFN	External	8	1	4	Different	Future	1245.176
10FAFN	External	8	4	1	Same	Past	967.4531
10FAFN	External	8	1	2	Different	Future	1171.6085
10FAFN	External	8	1	5	Different	Past	1491.056
10FAFN	External	11	4	3	Same	Past	1213.9381
10FAFN	External	7	2	3	Same	Future	2158.0794
10FAFN	External	9	4	2	Same	Past	1564.2268
10FAFN	External	7	4	1	Different	Future	1703.3403
10FAFN	External	12	1	1	Same	Past	1861.6411
10FAFN	External	7	4	3	Same	Future	1808.9618
10FAFN	External	12	1	2	Same	Past	1597.81
10FAFN	External	10	1	2	Same	Future	1404.4162
10FAFN	External	8	1	3	Same	Past	1081.345
10FAFN	External	7	4	1	Same	Past	1297.0697
10FAFN	External	9	4	5	Different	Future	2061.7775
10FAFN	External	7	4	1	Different	Past	1297.6357
10FAFN	External	8	1	1	Different	Future	1243.8402
10FAFN	External	11	4	4	Different	Future	1921.7712
10FAFN	External	8	2	4	Different	Past	1619.7627
10FAFN	External	7	4	3	Same	Past	1366.9668
10FAFN	External	9	1	1	Different	Past	1297.1164
10FAFN	Internal	7	2	3	Same	Future	2035.6843
10FAFN	Internal	12	1	2	Same	Past	2107.1346
10FAFN	Internal	8	1	1	Different	Future	1312.285
10FAFN	Internal	7	4	1	Different	Future	1373.4821
10FAFN	Internal	9	1	1	Different	Past	1866.476
10FAFN	Internal	8	1	2	Different	Future	1175.5414
10FAFN	Internal	11	4	3	Same	Past	1333.409
10FAFN	Internal	11	4	4	Different	Future	1196.3089
10FAFN	Internal	8	1	5	Different	Past	1531.2622
10FAFN	Internal	10	1	2	Same	Future	1221.5772
10FAFN	Internal	7	4	1	Same	Past	2746.5893
10FAFN	Internal	8	2	4	Different	Past	1307.2149
10FAFN	Internal	9	4	2	Same	Past	2621.5177
10FAFN	Internal	7	4	3	Same	Past	2384.1991
10FAFN	Internal	7	4	3	Same	Future	1228.6971
10FAFN	Internal	7	4	1	Different	Past	1273.0343
10FAFN	Internal	8	1	3	Same	Past	1344.7338
10FAFN	Internal	12	1	1	Same	Past	2283.6549
10FAFN	Internal	9	4	2	Same	Future	1844.0188
10FAFN	Internal	9	4	5	Different	Future	1193.2413
10FAFN	Internal	10	1	1	Same	Future	2029.1604
10FAFN	Internal	11	4	2	Same	Past	2660.1696
10FAFN	Internal	8	1	1	Different	Future	1171.5074
10FAFN	Internal	8	2	3	Same	Future	1376.2423
10FAFN	Internal	7	4	3	Same	Past	1237.5996
10FAFN	Internal	7	1	2	Same	Future	1042.0268
10FAFN	Internal	9	2	3	Same	Past	1096.0651
10FAFN	Internal	9	1	1	Different	Past	1422.1368
10FAFN	Internal	9	1	2	Different	Past	1553.9598
10FAFN	Internal	8	2	5	Different	Past	1088.5973
10FAFN	Internal	12	1	2	Same	Past	1138.9721
10FAFN	Internal	7	4	1	Different	Future	1789.6716
10FAFN	Internal	11	4	1	Same	Future	1181.393
10FAFN	Internal	7	4	1	Different	Past	1746.0942
10FAFN	Internal	8	1	4	Different	Future	1614.8392
10FAFN	Internal	7	1	1	Same	Future	1925.2501
10FAFN	Internal	7	4	3	Same	Future	1088.6066
10FAFN	External	10	1	1	Same	Future	1316.6622
10FAFN	External	7	4	3	Same	Past	1340.3093
10FAFN	External	7	4	1	Different	Past	1117.9569
10FAFN	External	9	1	1	Different	Past	1260.156
10FAFN	External	9	2	3	Same	Past	1221.0659
10FAFN	External	7	4	3	Same	Future	1157.2175
10FAFN	External	9	4	5	Different	Future	1454.8508
10FAFN	External	7	1	2	Same	Future	1390.3368
10FAFN	External	8	2	1	Same	Future	1370.6398
10FAFN	External	8	1	4	Different	Future	1397.4396
10FAFN	External	9	4	2	Same	Future	1412.2305
10FAFN	External	8	2	5	Different	Past	1726.0355
10FAFN	External	8	1	1	Different	Future	1194.502
10FAFN	External	11	4	1	Same	Future	1485.2183
10FAFN	External	11	4	2	Same	Past	1896.3019
10FAFN	External	7	4	1	Different	Future	1215.5226
10FAFN	External	7	1	1	Same	Future	1211.1533
10FAFN	External	9	1	2	Different	Past	1197.9623
10FAFN	External	8	2	3	Same	Future	1832.7893
10FAFN	External	12	1	2	Same	Past	2745.9599
10FAFN	External	8	4	1	Same	Past	1492.2138
10FAFN	External	7	4	3	Same	Future	1248.4732
10FAFN	External	8	1	5	Different	Past	1775.4042
10FAFN	External	9	4	2	Same	Past	1471.3765
10FAFN	External	7	4	1	Different	Future	1239.6143
10FAFN	External	8	1	3	Same	Past	1162.5768
10FAFN	External	10	1	2	Same	Future	1679.3134
10FAFN	External	9	1	1	Different	Past	1374.1194
10FAFN	External	8	1	2	Different	Future	1105.1751
10FAFN	External	12	1	1	Same	Past	1299.6505
10FAFN	External	8	2	4	Different	Past	1417.3849
10FAFN	External	7	4	1	Different	Past	1320.115
10FAFN	External	7	2	3	Same	Future	2268.068
10FAFN	External	8	1	1	Different	Future	1284.7698
10FAFN	External	9	4	5	Different	Future	1344.8477
10FAFN	External	7	4	3	Same	Past	1557.2447
10FAFN	External	12	1	2	Same	Past	1480.2226
10FAFN	External	11	4	3	Same	Past	1432.3535
10FAFN	External	11	4	4	Different	Future	1867.4584
10FAFN	External	7	4	1	Same	Past	2060.48
10FAFN	Internal	9	1	1	Different	Past	1238.9138
10FAFN	Internal	12	1	2	Same	Past	2085.4764
10FAFN	Internal	8	2	4	Different	Past	1622.7403
10FAFN	Internal	9	4	2	Same	Past	1955.1057
10FAFN	Internal	8	1	2	Different	Future	1490.5382
10FAFN	Internal	7	4	3	Same	Past	1214.8397
10FAFN	Internal	7	4	1	Different	Past	1506.908
10FAFN	Internal	12	1	1	Same	Past	2064.7568
10FAFN	Internal	11	4	4	Different	Future	1635.6681
10FAFN	Internal	7	4	3	Same	Future	1139.7253
10FAFN	Internal	7	2	3	Same	Future	2037.336
10FAFN	Internal	8	1	3	Same	Past	1724.2249
10FAFN	Internal	8	1	1	Different	Future	2033.8284
10FAFN	Internal	10	1	2	Same	Future	1324.1671
10FAFN	Internal	7	4	1	Different	Future	1973.4821
10FAFN	Internal	8	1	5	Different	Past	1832.9604
10FAFN	Internal	8	4	1	Same	Past	3290.8596
10FAFN	Internal	11	4	3	Same	Past	2256.8229
10FAFN	Internal	7	4	1	Same	Past	2081.9674
10FAFN	Internal	9	4	5	Different	Future	2926.1411
10FAFN	Internal	9	1	1	Different	Past	1411.0058
10FAFN	Internal	9	2	3	Same	Past	1532.7143
10FAFN	Internal	11	4	2	Same	Past	1659.8494
10FAFN	Internal	10	1	1	Same	Future	2126.1652
10FAFN	Internal	7	1	2	Same	Future	1228.3059
10FAFN	Internal	9	4	2	Same	Future	2338.4917
10FAFN	Internal	7	1	1	Same	Future	1055.2221
10FAFN	Internal	7	4	1	Different	Past	1854.6112
10FAFN	Internal	8	2	3	Same	Future	1757.2374
10FAFN	Internal	9	1	2	Different	Past	1786.3814
10FAFN	Internal	9	4	5	Different	Future	1152.4348
10FAFN	Internal	7	4	3	Same	Past	1087.1469
10FAFN	Internal	7	4	1	Different	Future	1481.5577
10FAFN	Internal	7	4	3	Same	Future	981.4297
10FAFN	Internal	12	1	2	Same	Past	2312.88
10FAFN	Internal	11	4	1	Same	Future	1472.0096
10FAFN	Internal	8	1	1	Different	Future	1329.1444
10FAFN	Internal	8	2	1	Same	Future	3977.2702
10FAFN	Internal	8	1	4	Different	Future	1921.1995
10FAFN	External	8	1	4	Different	Future	1531.2765
10FAFN	External	8	2	1	Same	Future	1469.839
10FAFN	External	12	1	2	Same	Past	1536.2441
10FAFN	External	7	4	3	Same	Past	1822.3834
10FAFN	External	7	4	1	Different	Past	2458.2556
10FAFN	External	9	1	2	Different	Past	1606.7986
10FAFN	External	9	1	1	Different	Past	2654.6935
10FAFN	External	7	1	2	Same	Future	2796.2922
10FAFN	External	7	4	1	Different	Future	1452.6971
10FAFN	External	11	4	1	Same	Future	2056.5186
10FAFN	External	11	4	2	Same	Past	1411.9367
10FAFN	External	9	2	3	Same	Past	3195.1863
10FAFN	External	8	1	1	Different	Future	1232.0026
10FAFN	External	8	2	5	Different	Past	1700.5687
10FAFN	External	9	4	5	Different	Future	1731.0887
10FAFN	External	10	1	1	Same	Future	1627.1636
10FAFN	External	8	2	3	Same	Future	1641.177
10FAFN	External	7	4	3	Same	Future	1187.4756
10FAFN	External	7	1	1	Same	Future	1361.4227
10FAFN	External	9	4	2	Same	Future	1911.9964
01DNCC	External	9	1	1	Different	Past	2237.9144
01DNCC	External	8	1	2	Different	Future	1425.4389
01DNCC	External	7	4	1	Different	Future	1196.923
01DNCC	External	12	1	2	Same	Past	1900.2469
01DNCC	External	8	2	4	Different	Past	1378.2197
01DNCC	External	8	1	1	Different	Future	1550.4441
01DNCC	External	11	4	3	Same	Past	1655.5732
01DNCC	External	7	2	3	Same	Future	1661.0428
01DNCC	External	10	1	2	Same	Future	1548.5725
01DNCC	External	11	4	4	Different	Future	1333.7257
01DNCC	External	9	4	5	Different	Future	1441.2131
01DNCC	External	7	4	1	Same	Past	1286.5878
01DNCC	External	8	1	5	Different	Past	2486.2791
01DNCC	External	8	1	3	Same	Past	2489.3567
01DNCC	External	7	4	3	Same	Future	1254.1968
01DNCC	External	12	1	1	Same	Past	2469.5384
01DNCC	External	7	4	3	Same	Past	1319.998
01DNCC	External	8	4	1	Same	Past	1189.8544
01DNCC	External	7	4	1	Different	Past	2041.2243
01DNCC	Internal	8	1	5	Different	Past	2618.1719
01DNCC	Internal	8	1	2	Different	Future	1617.0051
01DNCC	Internal	7	4	1	Different	Future	1527.7703
01DNCC	Internal	8	1	1	Different	Future	1478.3231
01DNCC	Internal	8	1	3	Same	Past	3004.5925
01DNCC	Internal	11	4	3	Same	Past	1388.6222
01DNCC	Internal	8	2	4	Different	Past	2393.4575
01DNCC	Internal	11	4	4	Different	Future	1741.6201
01DNCC	Internal	7	2	3	Same	Future	3505.1935
01DNCC	Internal	12	1	1	Same	Past	2913.2631
01DNCC	Internal	9	1	1	Different	Past	1530.2039
01DNCC	Internal	7	4	3	Same	Past	2609.9471
01DNCC	Internal	10	1	2	Same	Future	2628.3857
01DNCC	Internal	8	4	1	Same	Past	1850.4326
01DNCC	Internal	7	4	3	Same	Future	1294.8337
01DNCC	Internal	9	4	5	Different	Future	1829.5584
01DNCC	Internal	7	4	1	Different	Past	1681.3545
01DNCC	Internal	10	1	1	Same	Future	2162.2984
01DNCC	Internal	9	1	2	Different	Past	2551.5694
01DNCC	Internal	7	4	1	Different	Past	1490.6647
01DNCC	Internal	9	2	3	Same	Past	1214.1006
01DNCC	Internal	7	4	3	Same	Past	1989.0337
01DNCC	Internal	7	4	1	Different	Future	1859.5215
01DNCC	Internal	7	4	3	Same	Future	1515.2376
01DNCC	Internal	8	1	4	Different	Future	2125.6362
01DNCC	Internal	8	2	5	Different	Past	1725.5702
01DNCC	Internal	7	1	1	Same	Future	1997.0441
01DNCC	Internal	9	4	2	Same	Future	2396.8532
01DNCC	Internal	8	2	3	Same	Future	1470.1706
01DNCC	Internal	9	4	5	Different	Future	1563.444
01DNCC	Internal	11	4	1	Same	Future	1750.6018
01DNCC	Internal	9	1	1	Different	Past	2048.2366
01DNCC	Internal	11	4	2	Same	Past	2420.2916
01DNCC	Internal	12	1	2	Same	Past	3041.8685
01DNCC	Internal	8	1	1	Different	Future	1907.4854
01DNCC	External	10	1	1	Same	Future	1322.7049
01DNCC	External	12	1	2	Same	Past	2173.0255
01DNCC	External	7	4	3	Same	Past	1339.2095
01DNCC	External	8	2	3	Same	Future	1289.6634
01DNCC	External	9	4	2	Same	Future	2238.3513
01DNCC	External	11	4	1	Same	Future	3213.7475
01DNCC	External	7	1	1	Same	Future	1886.1977
01DNCC	External	11	4	2	Same	Past	2334.2573
01DNCC	External	7	1	2	Same	Future	1412.3431
01DNCC	External	7	4	1	Different	Past	1665.5131
01DNCC	External	9	1	2	Different	Past	1906.3865
01DNCC	External	9	2	3	Same	Past	1187.1428
01DNCC	External	7	4	1	Different	Future	1765.2762
01DNCC	External	9	4	5	Different	Future	1565.7151
01DNCC	External	7	4	3	Same	Future	2673.2299
01DNCC	External	8	1	1	Different	Future	1484.9556
01DNCC	External	9	1	1	Different	Past	1823.5466
01DNCC	External	8	1	4	Different	Future	2020.4963
01DNCC	External	8	4	1	Same	Past	1275.4809
01DNCC	External	8	1	2	Different	Future	1703.4381
01DNCC	External	8	1	5	Different	Past	3024.3266
01DNCC	External	7	2	3	Same	Future	2438.9293
01DNCC	External	7	4	1	Different	Future	1994.6843
01DNCC	External	12	1	1	Same	Past	2314.504
01DNCC	External	7	4	3	Same	Future	1345.7347
01DNCC	External	12	1	2	Same	Past	3192.9211
01DNCC	External	10	1	2	Same	Future	2102.5217
01DNCC	External	8	1	3	Same	Past	1380.5625
01DNCC	External	7	4	1	Same	Past	1919.6793
01DNCC	External	9	4	5	Different	Future	1451.1571
01DNCC	External	7	4	1	Different	Past	1261.4416
01DNCC	External	8	1	1	Different	Future	1753.829
01DNCC	External	11	4	4	Different	Future	1359.373
01DNCC	External	8	2	4	Different	Past	1451.8696
01DNCC	External	7	4	3	Same	Past	1225.8068
01DNCC	External	9	1	1	Different	Past	1127.2239
01DNCC	Internal	7	2	3	Same	Future	2273.4396
01DNCC	Internal	12	1	2	Same	Past	1609.4051
01DNCC	Internal	8	1	1	Different	Future	1787.2909
01DNCC	Internal	7	4	1	Different	Future	1343.0099
01DNCC	Internal	9	1	1	Different	Past	1595.5763
01DNCC	Internal	8	1	2	Different	Future	1798.9504
01DNCC	Internal	11	4	3	Same	Past	1392.1875
01DNCC	Internal	11	4	4	Different	Future	1619.965
01DNCC	Internal	8	1	5	Different	Past	2338.1657
01DNCC	Internal	10	1	2	Same	Future	1569.6442
01DNCC	Internal	8	2	4	Different	Past	2142.3337
01DNCC	Internal	7	4	3	Same	Past	1671.5499
01DNCC	Internal	8	4	1	Same	Past	2795.9226
01DNCC	Internal	9	4	5	Different	Future	1345.1226
01DNCC	Internal	7	4	3	Same	Future	1236.8712
01DNCC	Internal	7	4	1	Different	Past	1267.3754
01DNCC	Internal	8	1	3	Same	Past	1464.9389
01DNCC	Internal	12	1	1	Same	Past	2396.7531
01DNCC	Internal	9	4	2	Same	Future	2290.1809
01DNCC	Internal	9	4	5	Different	Future	1910.4595
01DNCC	Internal	10	1	1	Same	Future	1328.9653
01DNCC	Internal	11	4	2	Same	Past	3361.7725
01DNCC	Internal	8	1	1	Different	Future	1496.2521
01DNCC	Internal	8	2	3	Same	Future	2364.3383
01DNCC	Internal	7	4	3	Same	Past	1360.6912
01DNCC	Internal	7	1	2	Same	Future	1314.1629
01DNCC	Internal	9	2	3	Same	Past	2465.3951
01DNCC	Internal	9	1	1	Different	Past	1662.942
01DNCC	Internal	9	1	2	Different	Past	1534.0609
01DNCC	Internal	8	2	5	Different	Past	1416.2094
01DNCC	Internal	12	1	2	Same	Past	2178.5754
01DNCC	Internal	7	4	1	Different	Future	1326.1902
01DNCC	Internal	11	4	1	Same	Future	1510.1635
01DNCC	Internal	7	4	1	Different	Past	1443.9986
01DNCC	Internal	8	1	4	Different	Future	1566.543
01DNCC	Internal	7	1	1	Same	Future	2380.6237
01DNCC	Internal	7	4	3	Same	Future	1927.5838
01DNCC	External	7	4	3	Same	Past	1499.9759
01DNCC	External	9	1	1	Different	Past	1689.9583
01DNCC	External	9	2	3	Same	Past	1772.1234
01DNCC	External	7	4	3	Same	Future	1327.9463
01DNCC	External	9	4	5	Different	Future	1277.1221
01DNCC	External	7	1	2	Same	Future	2851.627
01DNCC	External	8	1	4	Different	Future	1628.076
01DNCC	External	9	4	2	Same	Future	2041.3966
01DNCC	External	8	2	5	Different	Past	1294.7468
01DNCC	External	8	1	1	Different	Future	2020.3848
01DNCC	External	11	4	1	Same	Future	1247.311
01DNCC	External	11	4	2	Same	Past	1221.9908
01DNCC	External	7	4	1	Different	Future	1373.6878
01DNCC	External	7	1	1	Same	Future	1958.3147
01DNCC	External	9	1	2	Different	Past	1497.6602
01DNCC	External	8	2	3	Same	Future	1237.6504
01DNCC	External	12	1	2	Same	Past	2839.7693
01DNCC	External	8	4	1	Same	Past	1386.4685
01DNCC	External	7	4	3	Same	Future	1293.7047
01DNCC	External	8	1	5	Different	Past	2317.3111
01DNCC	External	7	4	1	Different	Future	1513.7072
01DNCC	External	8	1	3	Same	Past	3940.5059
01DNCC	External	10	1	2	Same	Future	1865.7626
01DNCC	External	9	1	1	Different	Past	1264.0961
01DNCC	External	8	1	2	Different	Future	1851.0181
01DNCC	External	12	1	1	Same	Past	1766.2618
01DNCC	External	8	2	4	Different	Past	1404.4682
01DNCC	External	7	4	1	Different	Past	1872.2629
01DNCC	External	7	2	3	Same	Future	1273.2731
01DNCC	External	8	1	1	Different	Future	1235.2399
01DNCC	External	9	4	5	Different	Future	1825.2421
01DNCC	External	7	4	3	Same	Past	1213.6921
01DNCC	External	12	1	2	Same	Past	1382.5764
01DNCC	External	11	4	3	Same	Past	1262.857
01DNCC	External	11	4	4	Different	Future	1342.7207
01DNCC	External	7	4	1	Same	Past	1742.0313
01DNCC	Internal	9	1	1	Different	Past	1611.3894
01DNCC	Internal	12	1	2	Same	Past	2672.6029
01DNCC	Internal	8	2	4	Different	Past	1330.8561
01DNCC	Internal	8	1	2	Different	Future	2348.4037
01DNCC	Internal	7	4	3	Same	Past	2795.9595
01DNCC	Internal	7	4	1	Different	Past	1457.3029
01DNCC	Internal	12	1	1	Same	Past	2303.6662
01DNCC	Internal	11	4	4	Different	Future	1195.7545
01DNCC	Internal	7	4	3	Same	Future	1941.2595
01DNCC	Internal	7	2	3	Same	Future	2055.1579
01DNCC	Internal	8	1	3	Same	Past	2357.5231
01DNCC	Internal	8	1	1	Different	Future	3462.6872
01DNCC	Internal	10	1	2	Same	Future	1970.1153
01DNCC	Internal	7	4	1	Different	Future	1278.6784
01DNCC	Internal	8	1	5	Different	Past	1975.2419
01DNCC	Internal	8	4	1	Same	Past	2436.1499
01DNCC	Internal	11	4	3	Same	Past	2608.2508
01DNCC	Internal	9	4	5	Different	Future	1562.1978
01DNCC	Internal	9	1	1	Different	Past	1676.1231
01DNCC	Internal	9	2	3	Same	Past	1341.0907
01DNCC	Internal	10	1	1	Same	Future	1786.5002
01DNCC	Internal	7	1	2	Same	Future	1598.4933
01DNCC	Internal	9	4	2	Same	Future	2767.1125
01DNCC	Internal	7	1	1	Same	Future	2588.2554
01DNCC	Internal	7	4	1	Different	Past	1496.1424
01DNCC	Internal	8	2	3	Same	Future	1623.8455
01DNCC	Internal	9	1	2	Different	Past	2353.7676
01DNCC	Internal	9	4	5	Different	Future	3135.0245
01DNCC	Internal	7	4	3	Same	Past	1913.3354
01DNCC	Internal	7	4	1	Different	Future	1265.6277
01DNCC	Internal	7	4	3	Same	Future	1830.1538
01DNCC	Internal	12	1	2	Same	Past	2158.5744
01DNCC	Internal	11	4	1	Same	Future	1477.7908
01DNCC	Internal	8	1	1	Different	Future	2112.1867
01DNCC	Internal	8	1	4	Different	Future	1416.7686
01DNCC	External	8	1	4	Different	Future	1698.3678
01DNCC	External	12	1	2	Same	Past	2777.1937
01DNCC	External	7	4	3	Same	Past	1165.6347
01DNCC	External	7	4	1	Different	Past	1283.2734
01DNCC	External	9	1	2	Different	Past	1182.1355
01DNCC	External	9	1	1	Different	Past	1118.9479
01DNCC	External	7	1	2	Same	Future	2097.1726
01DNCC	External	7	4	1	Different	Future	1704.1715
01DNCC	External	11	4	2	Same	Past	1105.6602
01DNCC	External	9	2	3	Same	Past	1870.5275
01DNCC	External	8	1	1	Different	Future	1788.2259
01DNCC	External	8	2	5	Different	Past	1171.6864
01DNCC	External	9	4	5	Different	Future	1331.5525
01DNCC	External	10	1	1	Same	Future	1192.938
01DNCC	External	8	2	3	Same	Future	1047.0225
01DNCC	External	7	4	3	Same	Future	1024.6629
01DNCC	External	7	1	1	Same	Future	1630.9216
01DNCC	External	9	4	2	Same	Future	1353.7215
22BLON	External	9	1	1	Different	Past	1601.2261
22BLON	External	8	1	2	Different	Future	1195.6995
22BLON	External	8	2	4	Different	Past	1204.7953
22BLON	External	8	1	1	Different	Future	1555.6473
22BLON	External	11	4	3	Same	Past	1413.2749
22BLON	External	7	2	3	Same	Future	1442.7615
22BLON	External	9	4	2	Same	Past	1341.8093
22BLON	External	10	1	2	Same	Future	906.5154
22BLON	External	7	4	1	Same	Past	1020.2485
22BLON	External	8	1	5	Different	Past	1376.3034
22BLON	External	8	1	3	Same	Past	1721.4907
22BLON	External	7	4	3	Same	Future	1116.4505
22BLON	External	12	1	1	Same	Past	922.0068
22BLON	External	7	4	3	Same	Past	900.2496
22BLON	External	7	4	1	Different	Past	1356.6582
22BLON	Internal	8	1	5	Different	Past	1256.024
22BLON	Internal	7	4	1	Different	Future	1658.7791
22BLON	Internal	8	1	1	Different	Future	1234.7697
22BLON	Internal	8	1	3	Same	Past	1149.2585
22BLON	Internal	7	4	1	Same	Past	1055.8676
22BLON	Internal	11	4	3	Same	Past	1160.7409
22BLON	Internal	8	2	4	Different	Past	1049.2401
22BLON	Internal	11	4	4	Different	Future	1045.0628
22BLON	Internal	9	1	1	Different	Past	1051.01
22BLON	Internal	7	4	3	Same	Past	821.6662
22BLON	Internal	9	4	2	Same	Past	1539.6799
22BLON	Internal	12	1	2	Same	Past	1438.3609
22BLON	Internal	10	1	1	Same	Future	1337.2132
22BLON	Internal	7	4	1	Different	Past	1291.9709
22BLON	Internal	9	2	3	Same	Past	1311.2994
22BLON	Internal	7	4	3	Same	Past	710.3672
22BLON	Internal	8	2	1	Same	Future	1240.1243
22BLON	Internal	8	1	4	Different	Future	1067.5118
22BLON	Internal	8	2	5	Different	Past	799.3417
22BLON	Internal	7	1	1	Same	Future	1115.725
22BLON	Internal	9	4	2	Same	Future	2627.5594
22BLON	Internal	8	2	3	Same	Future	1039.0386
22BLON	Internal	9	4	5	Different	Future	1420.8283
22BLON	Internal	11	4	1	Same	Future	1273.423
22BLON	Internal	9	1	1	Different	Past	1075.273
22BLON	Internal	7	1	2	Same	Future	1152.2637
22BLON	Internal	11	4	2	Same	Past	1043.8801
22BLON	Internal	12	1	2	Same	Past	887.079
22BLON	Internal	8	1	1	Different	Future	1187.2684
22BLON	External	10	1	1	Same	Future	1515.5773
22BLON	External	12	1	2	Same	Past	1218.7975
22BLON	External	7	4	3	Same	Past	1272.0571
22BLON	External	8	2	3	Same	Future	1594.3867
22BLON	External	9	4	2	Same	Future	1308.5961
22BLON	External	11	4	1	Same	Future	1079.3209
22BLON	External	7	1	1	Same	Future	1134.0645
22BLON	External	8	2	5	Different	Past	1471.2828
22BLON	External	11	4	2	Same	Past	1036.5884
22BLON	External	7	1	2	Same	Future	1158.5099
22BLON	External	7	4	1	Different	Past	1239.7947
22BLON	External	9	1	2	Different	Past	1068.7239
22BLON	External	9	2	3	Same	Past	1161.4249
22BLON	External	7	4	1	Different	Future	1307.0415
22BLON	External	7	4	3	Same	Future	826.4651
22BLON	External	8	1	1	Different	Future	1228.3189
22BLON	External	9	1	1	Different	Past	943.4548
22BLON	External	8	1	4	Different	Future	1631.2909
22BLON	External	8	4	1	Same	Past	948.4135
22BLON	External	8	1	2	Different	Future	1194.5626
22BLON	External	11	4	3	Same	Past	1307.6154
22BLON	External	7	2	3	Same	Future	1229.9756
22BLON	External	7	4	1	Different	Future	949.3996
22BLON	External	12	1	1	Same	Past	1066.146
22BLON	External	7	4	3	Same	Future	1134.5376
22BLON	External	12	1	2	Same	Past	933.03
22BLON	External	10	1	2	Same	Future	1334.6036
22BLON	External	8	1	3	Same	Past	1016.3676
22BLON	External	7	4	1	Same	Past	1057.5581
22BLON	External	9	4	5	Different	Future	1255.2392
22BLON	External	7	4	1	Different	Past	1187.0462
22BLON	External	11	4	4	Different	Future	1506.2493
22BLON	External	8	2	4	Different	Past	1154.5719
22BLON	External	7	4	3	Same	Past	1350.1542
22BLON	External	9	1	1	Different	Past	1004.0003
22BLON	Internal	7	2	3	Same	Future	1106.7117
22BLON	Internal	12	1	2	Same	Past	922.1588
22BLON	Internal	8	1	1	Different	Future	1201.1142
22BLON	Internal	7	4	1	Different	Future	1590.9306
22BLON	Internal	9	1	1	Different	Past	1002.8981
22BLON	Internal	11	4	3	Same	Past	1051.0561
22BLON	Internal	11	4	4	Different	Future	1332.228
22BLON	Internal	8	1	5	Different	Past	1684.4727
22BLON	Internal	10	1	2	Same	Future	1243.3593
22BLON	Internal	9	4	2	Same	Past	1093.9142
22BLON	Internal	8	4	1	Same	Past	1000.2211
22BLON	Internal	9	4	5	Different	Future	908.3036
22BLON	Internal	7	4	3	Same	Future	1117.0548
22BLON	Internal	7	4	1	Different	Past	1350.4644
22BLON	Internal	8	1	3	Same	Past	928.0013
22BLON	Internal	9	4	2	Same	Future	1684.79
22BLON	Internal	10	1	1	Same	Future	959.3686
22BLON	Internal	11	4	2	Same	Past	1017.651
22BLON	Internal	8	1	1	Different	Future	1157.3908
22BLON	Internal	8	2	3	Same	Future	1072.9039
22BLON	Internal	7	4	3	Same	Past	708.9856
22BLON	Internal	7	1	2	Same	Future	1124.4889
22BLON	Internal	9	2	3	Same	Past	935.3021
22BLON	Internal	8	2	5	Different	Past	1745.7953
22BLON	Internal	12	1	2	Same	Past	1245.8747
22BLON	Internal	7	4	1	Different	Future	1028.4815
22BLON	Internal	7	4	1	Different	Past	1191.446
22BLON	Internal	7	1	1	Same	Future	1492.4491
22BLON	Internal	7	4	3	Same	Future	1133.6303
22BLON	External	10	1	1	Same	Future	928.6849
22BLON	External	7	4	3	Same	Past	1207.6243
22BLON	External	7	4	1	Different	Past	1802.9694
22BLON	External	9	1	1	Different	Past	1232.3373
22BLON	External	9	2	3	Same	Past	918.127
22BLON	External	7	4	3	Same	Future	1116.8757
22BLON	External	9	4	5	Different	Future	985.2154
22BLON	External	7	1	2	Same	Future	1071.8849
22BLON	External	8	1	4	Different	Future	1174.4875
22BLON	External	9	4	2	Same	Future	1026.5618
22BLON	External	8	2	5	Different	Past	1277.4526
22BLON	External	8	1	1	Different	Future	1320.58
22BLON	External	11	4	1	Same	Future	1107.953
22BLON	External	11	4	2	Same	Past	1070.5625
22BLON	External	7	4	1	Different	Future	1350.2282
22BLON	External	7	1	1	Same	Future	1683.0376
22BLON	External	9	1	2	Different	Past	1057.0212
22BLON	External	8	2	3	Same	Future	1095.4196
22BLON	External	12	1	2	Same	Past	1349.8257
22BLON	External	8	4	1	Same	Past	1463.6159
22BLON	External	7	4	3	Same	Future	1488.985
22BLON	External	9	4	2	Same	Past	1036.6321
22BLON	External	7	4	1	Different	Future	1234.6326
22BLON	External	10	1	2	Same	Future	1217.873
22BLON	External	9	1	1	Different	Past	1021.4385
22BLON	External	8	1	2	Different	Future	1027.7356
22BLON	External	12	1	1	Same	Past	1807.0472
22BLON	External	8	2	4	Different	Past	1646.7263
22BLON	External	7	4	1	Different	Past	1487.7447
22BLON	External	7	2	3	Same	Future	1672.4906
22BLON	External	8	1	1	Different	Future	1713.7145
22BLON	External	9	4	5	Different	Future	1187.1062
22BLON	External	7	4	3	Same	Past	1244.9151
22BLON	External	12	1	2	Same	Past	1437.946
22BLON	External	11	4	3	Same	Past	1418.1396
22BLON	External	11	4	4	Different	Future	1374.2756
22BLON	External	7	4	1	Same	Past	2257.2756
22BLON	Internal	12	1	2	Same	Past	1550.0209
22BLON	Internal	8	2	4	Different	Past	834.3036
22BLON	Internal	9	4	2	Same	Past	1641.5457
22BLON	Internal	8	1	2	Different	Future	1505.6682
22BLON	Internal	7	4	3	Same	Past	990.1805
22BLON	Internal	7	4	1	Different	Past	1185.5967
22BLON	Internal	7	4	3	Same	Future	1003.0377
22BLON	Internal	8	1	3	Same	Past	1432.907
22BLON	Internal	8	1	1	Different	Future	1117.6794
22BLON	Internal	10	1	2	Same	Future	2186.0476
22BLON	Internal	8	1	5	Different	Past	2164.8098
22BLON	Internal	8	4	1	Same	Past	1689.7711
22BLON	Internal	11	4	3	Same	Past	1515.0861
22BLON	Internal	7	4	1	Same	Past	1691.9161
22BLON	Internal	9	1	1	Different	Past	1315.9744
22BLON	Internal	9	2	3	Same	Past	1101.7151
22BLON	Internal	10	1	1	Same	Future	1725.6618
22BLON	Internal	7	1	2	Same	Future	1387.6219
22BLON	Internal	9	4	2	Same	Future	2214.2856
22BLON	Internal	7	1	1	Same	Future	2116.9218
22BLON	Internal	7	4	1	Different	Past	1426.1826
22BLON	Internal	8	2	3	Same	Future	1071.1765
22BLON	Internal	9	1	2	Different	Past	1093.3179
22BLON	Internal	7	4	3	Same	Past	2388.2982
22BLON	Internal	7	4	1	Different	Future	1054.7306
22BLON	Internal	7	4	3	Same	Future	1080.3641
22BLON	Internal	8	2	5	Different	Past	1030.1049
22BLON	Internal	12	1	2	Same	Past	1639.1948
22BLON	Internal	11	4	1	Same	Future	2246.6758
22BLON	Internal	8	1	1	Different	Future	2373.9156
22BLON	Internal	8	1	4	Different	Future	2327.09
22BLON	External	8	1	4	Different	Future	1222.8554
22BLON	External	7	4	3	Same	Past	1098.3976
22BLON	External	7	4	1	Different	Past	1165.5686
22BLON	External	9	1	2	Different	Past	1896.1642
22BLON	External	9	1	1	Different	Past	1519.5706
22BLON	External	7	1	2	Same	Future	1636.2273
22BLON	External	7	4	1	Different	Future	1243.8928
22BLON	External	11	4	1	Same	Future	1290.0713
22BLON	External	11	4	2	Same	Past	1171.0765
22BLON	External	9	2	3	Same	Past	1171.439
22BLON	External	8	1	1	Different	Future	1978.4844
22BLON	External	8	2	5	Different	Past	1588.0043
22BLON	External	9	4	5	Different	Future	1104.5554
22BLON	External	10	1	1	Same	Future	991.1717
22BLON	External	8	2	3	Same	Future	1475.9514
22BLON	External	7	1	1	Same	Future	987.0383
22BLON	External	9	4	2	Same	Future	1152.6951
08MROS	External	9	1	1	Different	Past	1206.2353
08MROS	External	7	4	1	Different	Future	1082.5761
08MROS	External	8	2	4	Different	Past	995.3145
08MROS	External	11	4	3	Same	Past	1017.8475
08MROS	External	7	2	3	Same	Future	1067.4282
08MROS	External	10	1	2	Same	Future	745.7089
08MROS	External	7	4	1	Same	Past	1509.8706
08MROS	External	8	1	5	Different	Past	1252.4567
08MROS	External	8	1	3	Same	Past	1297.1084
08MROS	External	12	1	1	Same	Past	1261.9988
08MROS	External	7	4	3	Same	Past	876.1756
08MROS	External	8	4	1	Same	Past	895.7818
08MROS	External	7	4	1	Different	Past	967.7727
08MROS	Internal	8	1	5	Different	Past	1272.3003
08MROS	Internal	8	1	2	Different	Future	1205.7283
08MROS	Internal	7	4	1	Different	Future	1073.4998
08MROS	Internal	8	1	3	Same	Past	1086.7622
08MROS	Internal	7	4	1	Same	Past	1430.1608
08MROS	Internal	8	2	4	Different	Past	1341.8511
08MROS	Internal	11	4	4	Different	Future	1155.1862
08MROS	Internal	12	1	1	Same	Past	1158.009
08MROS	Internal	9	1	1	Different	Past	1194.9676
08MROS	Internal	7	4	3	Same	Past	844.3749
08MROS	Internal	10	1	2	Same	Future	1406.8815
08MROS	Internal	9	4	2	Same	Past	954.2578
08MROS	Internal	8	4	1	Same	Past	1346.8543
08MROS	Internal	7	4	3	Same	Future	984.9978
08MROS	Internal	9	4	5	Different	Future	1321.7997
08MROS	Internal	7	4	1	Different	Past	865.4525
08MROS	Internal	10	1	1	Same	Future	1304.8621
08MROS	Internal	9	1	2	Different	Past	980.3065
08MROS	Internal	7	4	1	Different	Past	1158.539
08MROS	Internal	9	2	3	Same	Past	1226.281
08MROS	Internal	7	4	3	Same	Past	1185.6047
08MROS	Internal	7	4	1	Different	Future	1229.1992
08MROS	Internal	7	4	3	Same	Future	1139.0703
08MROS	Internal	8	1	4	Different	Future	1404.9152
08MROS	Internal	8	2	5	Different	Past	960.5711
08MROS	Internal	7	1	1	Same	Future	1241.4635
08MROS	Internal	9	4	2	Same	Future	1212.9201
08MROS	Internal	8	2	3	Same	Future	951.8135
08MROS	Internal	9	4	5	Different	Future	1148.8319
08MROS	Internal	11	4	1	Same	Future	935.9913
08MROS	Internal	9	1	1	Different	Past	971.0404
08MROS	Internal	7	1	2	Same	Future	1046.993
08MROS	Internal	12	1	2	Same	Past	1192.9808
08MROS	Internal	8	1	1	Different	Future	1445.493
08MROS	External	10	1	1	Same	Future	1126.9518
08MROS	External	12	1	2	Same	Past	1258.3831
08MROS	External	7	4	3	Same	Past	1236.6823
08MROS	External	8	2	3	Same	Future	850.9993
08MROS	External	9	4	2	Same	Future	1087.4737
08MROS	External	11	4	1	Same	Future	999.8484
08MROS	External	7	1	1	Same	Future	1372.4692
08MROS	External	11	4	2	Same	Past	1114.0143
08MROS	External	7	1	2	Same	Future	1330.1703
08MROS	External	7	4	1	Different	Past	1083.4953
08MROS	External	9	1	2	Different	Past	1175.146
08MROS	External	8	2	1	Same	Future	984.1238
08MROS	External	9	2	3	Same	Past	1282.8808
08MROS	External	7	4	1	Different	Future	1547.3945
08MROS	External	9	4	5	Different	Future	1714.3495
08MROS	External	7	4	3	Same	Future	1871.0349
08MROS	External	8	1	1	Different	Future	1778.4399
08MROS	External	9	1	1	Different	Past	1762.1798
08MROS	External	8	1	4	Different	Future	2060.3064
08MROS	External	8	4	1	Same	Past	1083.416
08MROS	External	8	1	2	Different	Future	1226.5801
08MROS	External	8	1	5	Different	Past	1604.0645
08MROS	External	11	4	3	Same	Past	1374.3456
08MROS	External	7	2	3	Same	Future	1480.2825
08MROS	External	9	4	2	Same	Past	1623.2265
08MROS	External	7	4	1	Different	Future	1159.732
08MROS	External	12	1	1	Same	Past	1422.6461
08MROS	External	7	4	3	Same	Future	1002.3166
08MROS	External	12	1	2	Same	Past	2745.6107
08MROS	External	10	1	2	Same	Future	1027.5921
08MROS	External	8	1	3	Same	Past	1202.9108
08MROS	External	7	4	1	Same	Past	1003.0604
08MROS	External	9	4	5	Different	Future	1746.3247
08MROS	External	7	4	1	Different	Past	1284.8267
08MROS	External	8	1	1	Different	Future	1020.5607
08MROS	External	11	4	4	Different	Future	1093.4388
08MROS	External	8	2	4	Different	Past	1565.0869
08MROS	External	7	4	3	Same	Past	997.9775
08MROS	External	9	1	1	Different	Past	1344.1563
08MROS	Internal	7	2	3	Same	Future	1524.5806
08MROS	Internal	12	1	2	Same	Past	1301.3737
08MROS	Internal	8	1	1	Different	Future	1157.4453
08MROS	Internal	7	4	1	Different	Future	1028.8293
08MROS	Internal	9	1	1	Different	Past	1135.923
08MROS	Internal	8	1	2	Different	Future	1033.0504
08MROS	Internal	11	4	3	Same	Past	2042.3506
08MROS	Internal	11	4	4	Different	Future	1730.7503
08MROS	Internal	8	1	5	Different	Past	1152.6639
08MROS	Internal	10	1	2	Same	Future	1150.2784
08MROS	Internal	7	4	1	Same	Past	1071.3763
08MROS	Internal	8	2	4	Different	Past	1116.3003
08MROS	Internal	9	4	2	Same	Past	1386.6894
08MROS	Internal	7	4	3	Same	Past	1540.9129
08MROS	Internal	8	4	1	Same	Past	1221.402
08MROS	Internal	9	4	5	Different	Future	1308.0819
08MROS	Internal	7	4	1	Different	Past	845.7028
08MROS	Internal	8	1	3	Same	Past	1420.4051
08MROS	Internal	12	1	1	Same	Past	1224.3657
08MROS	Internal	9	4	2	Same	Future	1101.1649
08MROS	Internal	9	4	5	Different	Future	1026.9794
08MROS	Internal	10	1	1	Same	Future	1465.233
08MROS	Internal	8	1	1	Different	Future	1541.995
08MROS	Internal	8	2	3	Same	Future	1402.7753
08MROS	Internal	7	4	3	Same	Past	986.0161
08MROS	Internal	7	1	2	Same	Future	1136.3205
08MROS	Internal	9	2	3	Same	Past	1283.9685
08MROS	Internal	9	1	1	Different	Past	1190.613
08MROS	Internal	9	1	2	Different	Past	1021.7922
08MROS	Internal	8	2	5	Different	Past	1096.8046
08MROS	Internal	12	1	2	Same	Past	953.8854
08MROS	Internal	7	4	1	Different	Future	1722.4408
08MROS	Internal	8	2	1	Same	Future	1003.4622
08MROS	Internal	11	4	1	Same	Future	827.874
08MROS	Internal	8	1	4	Different	Future	1505.5212
08MROS	Internal	7	1	1	Same	Future	1397.2106
08MROS	Internal	7	4	3	Same	Future	939.1705
08MROS	External	10	1	1	Same	Future	941.0462
08MROS	External	7	4	3	Same	Past	1225.5372
08MROS	External	7	4	1	Different	Past	1558.6612
08MROS	External	9	1	1	Different	Past	1354.3723
08MROS	External	9	2	3	Same	Past	1300.2578
08MROS	External	7	4	3	Same	Future	1000.2045
08MROS	External	9	4	5	Different	Future	1341.8759
08MROS	External	7	1	2	Same	Future	1155.8942
08MROS	External	8	2	1	Same	Future	1108.3744
08MROS	External	8	1	4	Different	Future	1364.7923
08MROS	External	9	4	2	Same	Future	1005.3138
08MROS	External	8	2	5	Different	Past	1159.8907
08MROS	External	8	1	1	Different	Future	1266.6151
08MROS	External	11	4	1	Same	Future	899.0769
08MROS	External	11	4	2	Same	Past	1669.7743
08MROS	External	7	4	1	Different	Future	1149.1426
08MROS	External	7	1	1	Same	Future	833.7019
08MROS	External	9	1	2	Different	Past	959.028
08MROS	External	8	2	3	Same	Future	1603.9046
08MROS	External	7	4	3	Same	Future	793.2135
08MROS	External	8	1	5	Different	Past	1253.1819
08MROS	External	7	4	1	Different	Future	1142.657
08MROS	External	8	1	3	Same	Past	1485.0867
08MROS	External	10	1	2	Same	Future	804.2611
08MROS	External	9	1	1	Different	Past	1357.3612
08MROS	External	8	1	2	Different	Future	1540.3209
08MROS	External	12	1	1	Same	Past	2765.5388
08MROS	External	8	2	4	Different	Past	1182.1456
08MROS	External	7	4	1	Different	Past	1104.2579
08MROS	External	7	2	3	Same	Future	1603.3491
08MROS	External	8	1	1	Different	Future	1072.8963
08MROS	External	9	4	5	Different	Future	1640.0585
08MROS	External	7	4	3	Same	Past	1195.257
08MROS	External	12	1	2	Same	Past	1200.3664
08MROS	External	11	4	4	Different	Future	1419.2649
08MROS	External	7	4	1	Same	Past	785.7995
08MROS	Internal	9	1	1	Different	Past	935.5074
08MROS	Internal	12	1	2	Same	Past	1091.6953
08MROS	Internal	8	2	4	Different	Past	812.9928
08MROS	Internal	9	4	2	Same	Past	965.9736
08MROS	Internal	8	1	2	Different	Future	1165.0331
08MROS	Internal	7	4	3	Same	Past	2882.4041
08MROS	Internal	7	4	1	Different	Past	1111.9854
08MROS	Internal	12	1	1	Same	Past	998.1073
08MROS	Internal	11	4	4	Different	Future	1091.5592
08MROS	Internal	7	4	3	Same	Future	1374.2624
08MROS	Internal	7	2	3	Same	Future	1482.5324
08MROS	Internal	8	1	3	Same	Past	1104.0324
08MROS	Internal	10	1	2	Same	Future	1109.4028
08MROS	Internal	7	4	1	Different	Future	1141.328
08MROS	Internal	8	1	5	Different	Past	1336.6586
08MROS	Internal	8	4	1	Same	Past	1003.6244
08MROS	Internal	11	4	3	Same	Past	1170.1299
08MROS	Internal	9	4	5	Different	Future	1088.5887
08MROS	Internal	9	1	1	Different	Past	999.3163
08MROS	Internal	9	2	3	Same	Past	1051.9205
08MROS	Internal	7	1	2	Same	Future	1122.651
08MROS	Internal	9	4	2	Same	Future	1230.6015
08MROS	Internal	7	1	1	Same	Future	1104.3066
08MROS	Internal	7	4	1	Different	Past	1155.8943
08MROS	Internal	8	2	3	Same	Future	1119.0952
08MROS	Internal	9	1	2	Different	Past	941.8854
08MROS	Internal	7	4	3	Same	Past	818.8959
08MROS	Internal	7	4	1	Different	Future	1181.8612
08MROS	Internal	7	4	3	Same	Future	1795.027
08MROS	Internal	8	2	5	Different	Past	1078.5427
08MROS	Internal	12	1	2	Same	Past	1206.6132
08MROS	Internal	11	4	1	Same	Future	1100.2585
08MROS	Internal	8	1	1	Different	Future	1608.0994
08MROS	Internal	8	1	4	Different	Future	909.127
08MROS	External	8	1	4	Different	Future	972.1669
08MROS	External	8	2	1	Same	Future	1077.0607
08MROS	External	12	1	2	Same	Past	1739.513
08MROS	External	7	4	3	Same	Past	769.8219
08MROS	External	7	4	1	Different	Past	993.6514
08MROS	External	9	1	2	Different	Past	1038.276
08MROS	External	9	1	1	Different	Past	1168.4285
08MROS	External	7	1	2	Same	Future	1712.8633
08MROS	External	7	4	1	Different	Future	1012.5762
08MROS	External	11	4	1	Same	Future	1082.5669
08MROS	External	11	4	2	Same	Past	845.0582
08MROS	External	9	2	3	Same	Past	1320.3117
08MROS	External	8	1	1	Different	Future	1085.1324
08MROS	External	8	2	5	Different	Past	1745.5202
08MROS	External	9	4	5	Different	Future	1267.5989
08MROS	External	10	1	1	Same	Future	1633.2491
08MROS	External	8	2	3	Same	Future	1639.4352
08MROS	External	7	4	3	Same	Future	944.4344
08MROS	External	7	1	1	Same	Future	1413.6594
08MROS	External	9	4	2	Same	Future	1062.2168
13ANMR	Internal	10	4	3	Same	Past	1390.3953
13ANMR	Internal	7	4	1	Different	Past	1565.5169
13ANMR	Internal	8	1	2	Same	Past	2609.254
13ANMR	Internal	8	4	1	Same	Future	2074.3119
13ANMR	Internal	7	2	3	Same	Past	1548.0431
13ANMR	Internal	11	1	2	Different	Past	1361.7277
13ANMR	Internal	9	2	5	Different	Past	1462.8603
13ANMR	Internal	8	1	4	Different	Future	2187.5746
13ANMR	Internal	7	1	2	Same	Future	2401.3832
13ANMR	Internal	10	4	1	Different	Future	1160.8184
13ANMR	Internal	11	1	1	Different	Past	1219.0572
13ANMR	Internal	7	4	3	Same	Future	1473.1069
13ANMR	Internal	9	2	3	Same	Future	1659.8897
13ANMR	Internal	8	1	1	Different	Future	1263.2604
13ANMR	External	8	4	1	Same	Future	1427.8638
13ANMR	External	11	1	2	Different	Past	1666.4642
13ANMR	External	8	4	2	Same	Past	1182.7391
13ANMR	External	8	1	2	Same	Past	1288.4552
13ANMR	External	8	1	4	Different	Future	1017.2053
13ANMR	External	7	4	1	Different	Past	1705.7337
13ANMR	External	9	2	3	Same	Future	969.1336
13ANMR	External	9	2	5	Different	Past	959.0549
13ANMR	External	7	2	3	Same	Past	1434.924
13ANMR	External	7	4	3	Same	Future	1525.3609
13ANMR	External	9	4	2	Same	Future	1163.504
13ANMR	External	10	4	3	Same	Past	1320.4891
13ANMR	External	10	4	1	Different	Future	1333.9814
13ANMR	External	11	1	1	Different	Past	1680.6993
13ANMR	External	9	2	1	Same	Future	1219.7791
13ANMR	External	7	4	5	Different	Future	1034.2524
13ANMR	External	7	1	1	Same	Future	961.7436
13ANMR	External	7	1	2	Same	Future	1088.1484
13ANMR	External	12	1	1	Same	Future	1006.069
13ANMR	External	9	1	5	Different	Past	1032.346
13ANMR	External	7	4	2	Same	Past	1010.9743
13ANMR	External	7	4	3	Same	Future	1517.0748
13ANMR	External	8	1	2	Different	Future	1516.0408
13ANMR	External	9	1	3	Same	Past	1280.0721
13ANMR	External	10	4	1	Different	Future	1650.155
13ANMR	External	7	4	5	Different	Future	1390.0294
13ANMR	External	8	4	4	Different	Future	1357.882
13ANMR	External	8	1	1	Different	Future	1563.8041
13ANMR	External	10	4	3	Same	Past	1075.1277
13ANMR	External	8	2	3	Same	Future	923.4176
13ANMR	External	9	4	1	Same	Past	898.8999
13ANMR	External	10	4	1	Same	Past	1051.8661
13ANMR	External	9	2	4	Different	Past	1855.1276
13ANMR	External	8	1	1	Same	Past	1113.1384
13ANMR	External	12	1	2	Same	Future	1615.7456
13ANMR	External	8	1	2	Same	Past	856.0265
13ANMR	External	7	4	1	Different	Past	1017.6146
13ANMR	Internal	9	1	3	Same	Past	1152.4538
13ANMR	Internal	10	4	3	Same	Past	1296.062
13ANMR	Internal	8	1	2	Same	Past	889.1956
13ANMR	Internal	7	4	1	Different	Past	1145.0793
13ANMR	Internal	7	4	3	Same	Future	986.5245
13ANMR	Internal	7	4	2	Same	Past	1002.8871
13ANMR	Internal	9	2	4	Different	Past	1049.7638
13ANMR	Internal	8	4	4	Different	Future	1407.1584
13ANMR	Internal	11	1	1	Different	Past	1121.5255
13ANMR	Internal	8	4	3	Same	Past	1161.0036
13ANMR	Internal	12	1	2	Same	Future	1815.0204
13ANMR	Internal	8	1	1	Same	Past	1487.1779
13ANMR	Internal	8	1	1	Different	Future	1048.7853
13ANMR	Internal	9	1	5	Different	Past	1308.4436
13ANMR	Internal	10	4	1	Different	Future	1300.6895
13ANMR	Internal	7	4	5	Different	Future	1399.6832
13ANMR	Internal	8	2	3	Same	Future	1304.0477
13ANMR	Internal	10	4	1	Same	Past	1242.1087
13ANMR	Internal	9	2	3	Same	Future	2068.8147
13ANMR	Internal	7	1	2	Same	Future	2358.8426
13ANMR	Internal	7	4	1	Different	Past	1243.1812
13ANMR	Internal	9	2	5	Different	Past	1385.6187
13ANMR	Internal	8	4	1	Same	Future	1330.7809
13ANMR	Internal	11	1	1	Different	Past	1187.3336
13ANMR	Internal	7	4	3	Same	Future	1568.7784
13ANMR	Internal	8	1	1	Different	Future	1465.6442
13ANMR	Internal	11	1	2	Different	Past	1127.4824
13ANMR	Internal	7	2	3	Same	Past	1249.9413
13ANMR	Internal	9	4	2	Same	Future	1195.2802
13ANMR	Internal	10	4	3	Same	Past	967.5723
13ANMR	Internal	7	4	5	Different	Future	1481.5317
13ANMR	Internal	8	1	4	Different	Future	989.3422
13ANMR	Internal	10	4	1	Different	Future	1269.68
13ANMR	Internal	8	1	2	Same	Past	1312.7812
13ANMR	External	11	1	1	Different	Past	1040.0147
13ANMR	External	9	2	3	Same	Future	1146.0976
13ANMR	External	10	4	3	Same	Past	1094.8252
13ANMR	External	8	1	2	Same	Past	817.1055
13ANMR	External	12	1	1	Same	Future	1056.5789
13ANMR	External	7	4	5	Different	Future	1437.9821
13ANMR	External	7	1	1	Same	Future	1113.4828
13ANMR	External	7	2	3	Same	Past	1178.5211
13ANMR	External	11	1	2	Different	Past	1293.604
13ANMR	External	10	4	1	Different	Future	1036.3558
13ANMR	External	9	2	5	Different	Past	1217.7666
13ANMR	External	7	4	3	Same	Future	907.1814
13ANMR	External	8	4	1	Same	Future	996.9755
13ANMR	External	8	1	4	Different	Future	1388.2973
13ANMR	External	9	2	1	Same	Future	1547.2733
13ANMR	External	8	4	2	Same	Past	1289.0352
13ANMR	External	7	1	2	Same	Future	981.8715
13ANMR	External	8	4	4	Different	Future	1130.3145
13ANMR	External	8	1	1	Different	Future	1306.513
13ANMR	External	12	1	2	Same	Future	986.0695
13ANMR	External	9	1	3	Same	Past	1125.8328
13ANMR	External	7	4	1	Different	Past	1494.5888
13ANMR	External	8	4	3	Same	Past	1609.4136
13ANMR	External	7	4	2	Same	Past	955.6275
13ANMR	External	8	2	3	Same	Future	1300.9362
13ANMR	External	9	4	1	Same	Past	1104.6746
13ANMR	External	10	4	3	Same	Past	993.8887
13ANMR	External	11	1	1	Different	Past	1134.9546
13ANMR	External	8	1	2	Same	Past	951.4385
13ANMR	External	7	4	3	Same	Future	1086.1348
13ANMR	External	7	4	5	Different	Future	1044.8453
13ANMR	External	9	2	4	Different	Past	1250.6133
13ANMR	External	8	1	1	Same	Past	878.8736
13ANMR	External	10	4	1	Different	Future	1116.1262
13ANMR	External	8	1	2	Different	Future	1058.3899
13ANMR	External	10	4	1	Same	Past	964.0777
13ANMR	External	9	1	5	Different	Past	1088.9613
13ANMR	Internal	10	4	3	Same	Past	1014.8235
13ANMR	Internal	11	1	1	Different	Past	827.8072
13ANMR	Internal	7	4	5	Different	Future	1090.338
13ANMR	Internal	7	4	2	Same	Past	1150.5752
13ANMR	Internal	8	1	1	Same	Past	807.6656
13ANMR	Internal	8	1	1	Different	Future	1203.046
13ANMR	Internal	9	2	4	Different	Past	1542.8283
13ANMR	Internal	10	4	1	Different	Future	1079.7444
13ANMR	Internal	9	1	3	Same	Past	1294.1851
13ANMR	Internal	8	1	2	Different	Future	1020.3129
13ANMR	Internal	12	1	2	Same	Future	1268.5178
13ANMR	Internal	8	2	3	Same	Future	1020.9172
13ANMR	Internal	7	4	1	Different	Past	1127.4199
13ANMR	Internal	10	4	1	Same	Past	2525.0347
13ANMR	Internal	9	1	5	Different	Past	922.8281
13ANMR	Internal	8	4	4	Different	Future	2020.8999
30RSTN	Internal	7	1	1	Same	Future	1718.3843
30RSTN	Internal	10	4	3	Same	Past	1169.4215
30RSTN	Internal	7	4	1	Different	Past	1112.6102
30RSTN	Internal	7	4	5	Different	Future	1081.6688
30RSTN	Internal	9	4	2	Same	Future	1226.9125
30RSTN	Internal	8	1	2	Same	Past	1942.5504
30RSTN	Internal	8	4	1	Same	Future	1137.9068
30RSTN	Internal	9	2	1	Same	Future	1924.2341
30RSTN	Internal	8	4	2	Same	Past	1152.0966
30RSTN	Internal	12	1	1	Same	Future	1506.9576
30RSTN	Internal	7	2	3	Same	Past	1036.9965
30RSTN	Internal	11	1	2	Different	Past	1124.615
30RSTN	Internal	9	2	5	Different	Past	963.529
30RSTN	Internal	8	1	4	Different	Future	989.4492
30RSTN	Internal	7	1	2	Same	Future	1324.0264
30RSTN	Internal	10	4	1	Different	Future	1082.7204
30RSTN	Internal	11	1	1	Different	Past	1329.8778
30RSTN	Internal	7	4	3	Same	Future	1007.8642
30RSTN	Internal	9	2	3	Same	Future	1199.3172
30RSTN	Internal	8	1	1	Different	Future	1211.6268
30RSTN	External	11	1	2	Different	Past	1540.2285
30RSTN	External	8	4	2	Same	Past	1113.0389
30RSTN	External	8	1	2	Same	Past	1924.0778
30RSTN	External	8	1	1	Different	Future	1705.5401
30RSTN	External	8	1	4	Different	Future	1504.4623
30RSTN	External	7	4	1	Different	Past	1384.8786
30RSTN	External	9	2	3	Same	Future	1198.0671
30RSTN	External	9	2	5	Different	Past	1555.4178
30RSTN	External	7	2	3	Same	Past	976.8003
30RSTN	External	7	4	3	Same	Future	1129.8698
30RSTN	External	9	4	2	Same	Future	1257.9495
30RSTN	External	10	4	3	Same	Past	985.8254
30RSTN	External	10	4	1	Different	Future	1202.6299
30RSTN	External	11	1	1	Different	Past	1278.4324
30RSTN	External	9	2	1	Same	Future	1526.9
30RSTN	External	7	4	5	Different	Future	1508.6372
30RSTN	External	7	1	1	Same	Future	1055.7248
30RSTN	External	7	1	2	Same	Future	1950.0526
30RSTN	External	12	1	1	Same	Future	985.9819
30RSTN	External	9	1	5	Different	Past	1227.8866
30RSTN	External	7	4	2	Same	Past	1394.6665
30RSTN	External	11	1	1	Different	Past	1794.1686
30RSTN	External	7	4	3	Same	Future	940.7387
30RSTN	External	8	1	2	Different	Future	1354.095
30RSTN	External	9	1	3	Same	Past	1330.7668
30RSTN	External	10	4	1	Different	Future	1455.4032
30RSTN	External	7	4	5	Different	Future	1651.4819
30RSTN	External	8	4	4	Different	Future	1848.9796
30RSTN	External	8	1	1	Different	Future	1913.0126
30RSTN	External	10	4	3	Same	Past	1028.4156
30RSTN	External	8	2	3	Same	Future	1361.5314
30RSTN	External	9	4	1	Same	Past	907.6335
30RSTN	External	10	4	1	Same	Past	1567.24
30RSTN	External	9	2	4	Different	Past	2492.0574
30RSTN	External	8	1	1	Same	Past	1264.2338
30RSTN	External	12	1	2	Same	Future	1006.4756
30RSTN	External	8	1	2	Same	Past	2138.3906
30RSTN	External	7	4	1	Different	Past	1240.0612
30RSTN	Internal	9	1	3	Same	Past	1172.8847
30RSTN	Internal	8	1	2	Different	Future	1370.6448
30RSTN	Internal	10	4	3	Same	Past	1206.5124
30RSTN	Internal	8	1	2	Same	Past	1020.8445
30RSTN	Internal	7	4	1	Different	Past	1177.4675
30RSTN	Internal	7	4	3	Same	Future	823.616
30RSTN	Internal	7	4	2	Same	Past	1237.6164
30RSTN	Internal	9	2	4	Different	Past	1182.5914
30RSTN	Internal	11	1	1	Different	Past	1743.9995
30RSTN	Internal	8	4	3	Same	Past	1377.4991
30RSTN	Internal	12	1	2	Same	Future	1188.3154
30RSTN	Internal	8	1	1	Same	Past	1028.0285
30RSTN	Internal	8	1	1	Different	Future	1426.0071
30RSTN	Internal	9	1	5	Different	Past	1246.1328
30RSTN	Internal	10	4	1	Different	Future	1247.4606
30RSTN	Internal	7	4	5	Different	Future	1063.7586
30RSTN	Internal	8	2	3	Same	Future	1313.0348
30RSTN	Internal	10	4	1	Same	Past	1188.5589
30RSTN	Internal	9	4	1	Same	Past	2358.1151
30RSTN	Internal	9	2	3	Same	Future	1149.0293
30RSTN	Internal	7	1	2	Same	Future	1785.8756
30RSTN	Internal	7	4	1	Different	Past	977.175
30RSTN	Internal	9	2	5	Different	Past	1025.5935
30RSTN	Internal	8	4	1	Same	Future	2410.9785
30RSTN	Internal	11	1	1	Different	Past	1238.901
30RSTN	Internal	7	4	3	Same	Future	886.035
30RSTN	Internal	8	4	2	Same	Past	1478.6365
30RSTN	Internal	8	1	1	Different	Future	1056.4891
30RSTN	Internal	7	1	1	Same	Future	1037.9233
30RSTN	Internal	11	1	2	Different	Past	1061.0266
30RSTN	Internal	7	2	3	Same	Past	1875.7213
30RSTN	Internal	9	4	2	Same	Future	1112.0158
30RSTN	Internal	10	4	3	Same	Past	972.8227
30RSTN	Internal	7	4	5	Different	Future	1263.8874
30RSTN	Internal	8	1	4	Different	Future	948.1721
30RSTN	Internal	10	4	1	Different	Future	1648.3155
30RSTN	Internal	9	2	1	Same	Future	2150.8148
30RSTN	Internal	12	1	1	Same	Future	1044.6682
30RSTN	Internal	8	1	2	Same	Past	985.2087
30RSTN	External	9	2	3	Same	Future	1331.7193
30RSTN	External	8	1	1	Different	Future	1793.8569
30RSTN	External	10	4	3	Same	Past	900.0677
30RSTN	External	8	1	2	Same	Past	1031.68
30RSTN	External	12	1	1	Same	Future	1086.4969
30RSTN	External	7	4	1	Different	Past	1915.1999
30RSTN	External	7	4	5	Different	Future	1167.1675
30RSTN	External	9	4	2	Same	Future	1759.7074
30RSTN	External	7	1	1	Same	Future	1251.6573
30RSTN	External	7	2	3	Same	Past	1104.5523
30RSTN	External	11	1	2	Different	Past	1303.0454
30RSTN	External	10	4	1	Different	Future	1985.9985
30RSTN	External	9	2	5	Different	Past	1056.2037
30RSTN	External	7	4	3	Same	Future	1740.5139
30RSTN	External	8	4	1	Same	Future	2530.5793
30RSTN	External	8	1	4	Different	Future	1663.3383
30RSTN	External	9	2	1	Same	Future	1252.7964
30RSTN	External	8	4	2	Same	Past	1575.7559
30RSTN	External	7	1	2	Same	Future	1021.0696
30RSTN	External	8	4	4	Different	Future	1326.8057
30RSTN	External	8	1	1	Different	Future	2030.04
30RSTN	External	12	1	2	Same	Future	1411.2757
30RSTN	External	9	1	3	Same	Past	1369.3266
30RSTN	External	7	4	1	Different	Past	1239.6939
30RSTN	External	8	4	3	Same	Past	1094.1464
30RSTN	External	7	4	2	Same	Past	1651.6824
30RSTN	External	8	2	3	Same	Future	1210.2166
30RSTN	External	9	4	1	Same	Past	1409.0559
30RSTN	External	10	4	3	Same	Past	1212.0971
30RSTN	External	11	1	1	Different	Past	1479.0531
30RSTN	External	8	1	2	Same	Past	1474.7241
30RSTN	External	7	4	3	Same	Future	1116.4147
30RSTN	External	7	4	5	Different	Future	1803.4299
30RSTN	External	9	2	4	Different	Past	1805.1946
30RSTN	External	8	1	1	Same	Past	1750.5404
30RSTN	External	10	4	1	Different	Future	1556.1457
30RSTN	External	10	4	1	Same	Past	1250.0245
30RSTN	External	9	1	5	Different	Past	1312.8055
30RSTN	Internal	10	4	3	Same	Past	951.0221
30RSTN	Internal	11	1	1	Different	Past	1371.2792
30RSTN	Internal	7	4	5	Different	Future	1009.9439
30RSTN	Internal	7	4	2	Same	Past	1052.2655
30RSTN	Internal	8	1	1	Same	Past	1117.3701
30RSTN	Internal	8	1	1	Different	Future	1625.4033
30RSTN	Internal	8	4	3	Same	Past	2467.7683
30RSTN	Internal	9	2	4	Different	Past	1097.1864
30RSTN	Internal	10	4	1	Different	Future	1145.2922
30RSTN	Internal	8	1	2	Same	Past	1278.2981
30RSTN	Internal	9	1	3	Same	Past	1138.2539
30RSTN	Internal	9	4	1	Same	Past	930.296
30RSTN	Internal	8	1	2	Different	Future	1157.1565
30RSTN	Internal	12	1	2	Same	Future	982.9677
30RSTN	Internal	8	2	3	Same	Future	2271.839
30RSTN	Internal	7	4	1	Different	Past	2111.893
30RSTN	Internal	10	4	1	Same	Past	1105.2621
30RSTN	Internal	9	1	5	Different	Past	1224.4927
30RSTN	Internal	8	4	4	Different	Future	2145.3552
30RSTN	Internal	7	4	3	Same	Future	1978.6237
30RSTN	Internal	11	1	1	Different	Past	1230.4467
30RSTN	Internal	7	4	1	Different	Past	1137.3734
30RSTN	Internal	8	4	1	Same	Future	1052.1641
30RSTN	Internal	8	1	1	Different	Future	1243.2609
30RSTN	Internal	8	1	4	Different	Future	1957.6403
30RSTN	Internal	7	1	2	Same	Future	1179.893
30RSTN	Internal	7	4	3	Same	Future	975.0964
30RSTN	Internal	7	2	3	Same	Past	1123.9105
30RSTN	Internal	9	2	3	Same	Future	2265.0003
30RSTN	Internal	7	4	5	Different	Future	887.616
30RSTN	Internal	11	1	2	Different	Past	1136.3586
30RSTN	Internal	10	4	3	Same	Past	1849.4349
30RSTN	Internal	9	2	5	Different	Past	1089.1973
30RSTN	Internal	9	4	2	Same	Future	1482.3687
30RSTN	Internal	12	1	1	Same	Future	1539.8261
30RSTN	Internal	8	1	2	Same	Past	1929.2716
30RSTN	Internal	8	4	2	Same	Past	2129.6192
30RSTN	Internal	10	4	1	Different	Future	1011.9685
30RSTN	External	8	4	2	Same	Past	1381.504
30RSTN	External	7	1	2	Same	Future	1525.7739
30RSTN	External	7	4	1	Different	Past	1404.7398
30RSTN	External	12	1	1	Same	Future	1148.4114
30RSTN	External	11	1	1	Different	Past	1256.4404
30RSTN	External	8	1	2	Same	Past	1899.6355
30RSTN	External	7	1	1	Same	Future	1525.6279
30RSTN	External	9	4	2	Same	Future	1419.2199
30RSTN	External	7	4	3	Same	Future	1118.6074
30RSTN	External	7	2	3	Same	Past	1092.7694
30RSTN	External	7	4	5	Different	Future	1226.4976
30RSTN	External	9	2	3	Same	Future	1690.1677
30RSTN	External	11	1	2	Different	Past	1243.3929
30RSTN	External	10	4	3	Same	Past	972.453
30RSTN	External	8	4	1	Same	Future	900.3496
30RSTN	External	8	1	1	Different	Future	1800.5029
30RSTN	External	9	2	5	Different	Past	1781.2605
30RSTN	External	9	2	1	Same	Future	1267.9717
30RSTN	External	8	1	4	Different	Future	1897.9999
30RSTN	External	10	4	1	Different	Future	1209.5333
30RSTN	External	8	4	3	Same	Past	1810.2233
30RSTN	External	8	1	2	Same	Past	1996.7235
30RSTN	External	10	4	1	Different	Future	1355.7076
30RSTN	External	9	4	1	Same	Past	1427.2386
30RSTN	External	7	4	3	Same	Future	1136.3725
30RSTN	External	9	2	4	Different	Past	2143.9237
30RSTN	External	7	4	5	Different	Future	2077.8128
30RSTN	External	9	1	5	Different	Past	1918.8684
30RSTN	External	8	1	1	Same	Past	1366.1367
30RSTN	External	8	1	1	Different	Future	1669.6254
30RSTN	External	8	4	4	Different	Future	1356.6642
30RSTN	External	12	1	2	Same	Future	895.3163
30RSTN	External	8	2	3	Same	Future	1985.8564
30RSTN	External	11	1	1	Different	Past	1588.0669
30RSTN	External	8	1	2	Different	Future	2272.7103
30RSTN	External	9	1	3	Same	Past	1008.2674
30RSTN	External	7	4	1	Different	Past	1149.4578
30RSTN	External	10	4	1	Same	Past	1933.365
30RSTN	External	10	4	3	Same	Past	1213.6286
30RSTN	Internal	9	2	4	Different	Past	1134.3574
30RSTN	Internal	8	1	1	Different	Future	2173.9281
30RSTN	Internal	7	4	2	Same	Past	2623.8037
30RSTN	Internal	8	1	1	Same	Past	2317.0813
30RSTN	Internal	9	1	5	Different	Past	1364.2119
30RSTN	Internal	8	1	2	Same	Past	2113.3483
30RSTN	Internal	10	4	1	Different	Future	1333.012
30RSTN	Internal	8	4	3	Same	Past	1857.3287
30RSTN	Internal	12	1	2	Same	Future	920.9986
30RSTN	Internal	7	4	3	Same	Future	1467.6988
30RSTN	Internal	8	2	3	Same	Future	1354.3322
30RSTN	Internal	9	1	3	Same	Past	2131.0963
30RSTN	Internal	7	4	5	Different	Future	1064.9193
30RSTN	Internal	10	4	3	Same	Past	1099.1714
30RSTN	Internal	7	4	1	Different	Past	1044.4338
30RSTN	Internal	8	1	2	Different	Future	1849.1419
30RSTN	Internal	10	4	1	Same	Past	910.3857
30RSTN	Internal	11	1	1	Different	Past	1100.6652
30RSTN	Internal	8	4	4	Different	Future	3231.2219
27MLAG	Internal	7	1	1	Same	Future	930.9163
27MLAG	Internal	10	4	3	Same	Past	824.4713
27MLAG	Internal	7	4	5	Different	Future	1127.6918
27MLAG	Internal	9	4	2	Same	Future	1116.6129
27MLAG	Internal	8	1	2	Same	Past	1022.2682
27MLAG	Internal	8	4	1	Same	Future	1005.3544
27MLAG	Internal	9	2	1	Same	Future	1176.0864
27MLAG	Internal	8	4	2	Same	Past	1104.7077
27MLAG	Internal	12	1	1	Same	Future	1196.1492
27MLAG	Internal	7	2	3	Same	Past	1079.4506
27MLAG	Internal	11	1	2	Different	Past	1047.0704
27MLAG	Internal	9	2	5	Different	Past	939.5872
27MLAG	Internal	8	1	4	Different	Future	917.2981
27MLAG	Internal	7	1	2	Same	Future	951.8873
27MLAG	Internal	10	4	1	Different	Future	1022.3106
27MLAG	Internal	11	1	1	Different	Past	978.2319
27MLAG	Internal	9	2	3	Same	Future	1064.7404
27MLAG	Internal	8	1	1	Different	Future	1247.8263
27MLAG	External	8	4	1	Same	Future	1431.1678
27MLAG	External	11	1	2	Different	Past	1017.4039
27MLAG	External	8	4	2	Same	Past	979.3456
27MLAG	External	8	1	2	Same	Past	1403.3985
27MLAG	External	8	1	1	Different	Future	1145.0798
27MLAG	External	8	1	4	Different	Future	1012.2362
27MLAG	External	7	4	1	Different	Past	1036.1804
27MLAG	External	9	2	3	Same	Future	1415.8602
27MLAG	External	9	2	5	Different	Past	1119.4777
27MLAG	External	7	2	3	Same	Past	987.7891
27MLAG	External	7	4	3	Same	Future	864.3115
27MLAG	External	9	4	2	Same	Future	1036.1477
27MLAG	External	10	4	3	Same	Past	858.3781
27MLAG	External	10	4	1	Different	Future	1040.5949
27MLAG	External	11	1	1	Different	Past	988.983
27MLAG	External	9	2	1	Same	Future	1488.6525
27MLAG	External	7	4	5	Different	Future	987.0735
27MLAG	External	7	1	1	Same	Future	907.9281
27MLAG	External	7	1	2	Same	Future	897.0901
27MLAG	External	12	1	1	Same	Future	989.3933
27MLAG	External	9	1	5	Different	Past	1030.7374
27MLAG	External	8	4	3	Same	Past	858.2538
27MLAG	External	7	4	2	Same	Past	801.7101
27MLAG	External	11	1	1	Different	Past	1175.6092
27MLAG	External	7	4	3	Same	Future	1025.7816
27MLAG	External	9	1	3	Same	Past	927.4779
27MLAG	External	10	4	1	Different	Future	1361.7614
27MLAG	External	7	4	5	Different	Future	986.9352
27MLAG	External	8	4	4	Different	Future	1682.3035
27MLAG	External	8	1	1	Different	Future	1139.3313
27MLAG	External	10	4	3	Same	Past	799.3981
27MLAG	External	8	2	3	Same	Future	833.1155
27MLAG	External	9	4	1	Same	Past	818.0923
27MLAG	External	10	4	1	Same	Past	773.1417
27MLAG	External	9	2	4	Different	Past	901.2588
27MLAG	External	8	1	1	Same	Past	903.0795
27MLAG	External	12	1	2	Same	Future	944.7063
27MLAG	External	8	1	2	Same	Past	850.3802
27MLAG	External	7	4	1	Different	Past	999.019
27MLAG	Internal	9	1	3	Same	Past	925.7077
27MLAG	Internal	8	1	2	Different	Future	1164.7008
27MLAG	Internal	10	4	3	Same	Past	906.2855
27MLAG	Internal	8	1	2	Same	Past	903.6166
27MLAG	Internal	7	4	1	Different	Past	938.4616
27MLAG	Internal	7	4	3	Same	Future	1052.1252
27MLAG	Internal	7	4	2	Same	Past	957.8012
27MLAG	Internal	9	2	4	Different	Past	829.8508
27MLAG	Internal	8	4	4	Different	Future	1024.7906
27MLAG	Internal	11	1	1	Different	Past	1370.086
27MLAG	Internal	8	4	3	Same	Past	1091.7841
27MLAG	Internal	12	1	2	Same	Future	1202.0436
27MLAG	Internal	8	1	1	Same	Past	1376.4287
27MLAG	Internal	8	1	1	Different	Future	949.1115
27MLAG	Internal	9	1	5	Different	Past	1032.5015
27MLAG	Internal	10	4	1	Different	Future	1048.3795
27MLAG	Internal	7	4	5	Different	Future	987.4217
27MLAG	Internal	8	2	3	Same	Future	816.9941
27MLAG	Internal	10	4	1	Same	Past	976.0178
27MLAG	Internal	9	4	1	Same	Past	907.1215
27MLAG	Internal	9	2	3	Same	Future	1028.97
27MLAG	Internal	7	1	2	Same	Future	1116.8242
27MLAG	Internal	7	4	1	Different	Past	959.0579
27MLAG	Internal	9	2	5	Different	Past	906.0036
27MLAG	Internal	8	4	1	Same	Future	1085.2216
27MLAG	Internal	11	1	1	Different	Past	974.4351
27MLAG	Internal	7	4	3	Same	Future	1129.3971
27MLAG	Internal	8	4	2	Same	Past	1055.4119
27MLAG	Internal	8	1	1	Different	Future	992.7583
27MLAG	Internal	7	1	1	Same	Future	926.5545
27MLAG	Internal	11	1	2	Different	Past	944.1577
27MLAG	Internal	7	2	3	Same	Past	1368.8897
27MLAG	Internal	9	4	2	Same	Future	876.9435
27MLAG	Internal	10	4	3	Same	Past	890.5147
27MLAG	Internal	7	4	5	Different	Future	954.0349
27MLAG	Internal	8	1	4	Different	Future	935.296
27MLAG	Internal	10	4	1	Different	Future	946.4514
27MLAG	Internal	9	2	1	Same	Future	913.4083
27MLAG	Internal	12	1	1	Same	Future	870.0415
27MLAG	Internal	8	1	2	Same	Past	868.1525
27MLAG	External	11	1	1	Different	Past	1414.0898
27MLAG	External	9	2	3	Same	Future	896.1855
27MLAG	External	8	1	1	Different	Future	966.102
27MLAG	External	10	4	3	Same	Past	866.6706
27MLAG	External	8	1	2	Same	Past	923.3746
27MLAG	External	12	1	1	Same	Future	976.0044
27MLAG	External	7	4	1	Different	Past	1035.9948
27MLAG	External	7	4	5	Different	Future	1152.3491
27MLAG	External	9	4	2	Same	Future	1526.0274
27MLAG	External	7	1	1	Same	Future	1365.4578
27MLAG	External	7	2	3	Same	Past	845.5447
27MLAG	External	11	1	2	Different	Past	1107.9645
27MLAG	External	10	4	1	Different	Future	907.2507
27MLAG	External	9	2	5	Different	Past	1033.5079
27MLAG	External	7	4	3	Same	Future	863.3883
27MLAG	External	8	4	1	Same	Future	966.6118
27MLAG	External	8	1	4	Different	Future	994.6298
27MLAG	External	9	2	1	Same	Future	942.5812
27MLAG	External	8	4	2	Same	Past	910.7739
27MLAG	External	7	1	2	Same	Future	884.7159
27MLAG	External	8	4	4	Different	Future	1014.2129
27MLAG	External	8	1	1	Different	Future	983.1153
27MLAG	External	12	1	2	Same	Future	853.0685
27MLAG	External	9	1	3	Same	Past	950.1609
27MLAG	External	7	4	1	Different	Past	1066.5913
27MLAG	External	8	4	3	Same	Past	1312.7369
27MLAG	External	7	4	2	Same	Past	846.9846
27MLAG	External	8	2	3	Same	Future	884.9026
27MLAG	External	9	4	1	Same	Past	822.4496
27MLAG	External	10	4	3	Same	Past	829.0594
27MLAG	External	8	1	2	Same	Past	877.71
27MLAG	External	7	4	3	Same	Future	801.3009
27MLAG	External	7	4	5	Different	Future	951.0067
27MLAG	External	9	2	4	Different	Past	1068.7015
27MLAG	External	8	1	1	Same	Past	891.2983
27MLAG	External	10	4	1	Different	Future	963.4273
27MLAG	External	8	1	2	Different	Future	984.1317
27MLAG	External	10	4	1	Same	Past	904.3643
27MLAG	External	9	1	5	Different	Past	1124.3933
27MLAG	Internal	10	4	3	Same	Past	825.0055
27MLAG	Internal	11	1	1	Different	Past	859.427
27MLAG	Internal	7	4	5	Different	Future	875.5106
27MLAG	Internal	7	4	2	Same	Past	821.0206
27MLAG	Internal	8	1	1	Same	Past	1041.8176
27MLAG	Internal	8	1	1	Different	Future	1023.7837
27MLAG	Internal	8	4	3	Same	Past	1280.9015
27MLAG	Internal	10	4	1	Different	Future	856.1803
27MLAG	Internal	8	1	2	Same	Past	950.2665
27MLAG	Internal	9	1	3	Same	Past	1056.9679
27MLAG	Internal	9	4	1	Same	Past	821.3418
27MLAG	Internal	8	1	2	Different	Future	965.3463
27MLAG	Internal	12	1	2	Same	Future	742.5749
27MLAG	Internal	8	2	3	Same	Future	958.3196
27MLAG	Internal	7	4	1	Different	Past	1541.6372
27MLAG	Internal	10	4	1	Same	Past	884.895
27MLAG	Internal	9	1	5	Different	Past	1197.431
27MLAG	Internal	8	4	4	Different	Future	1129.9912
27MLAG	Internal	7	4	3	Same	Future	832.5767
27MLAG	Internal	11	1	1	Different	Past	938.2965
27MLAG	Internal	7	4	1	Different	Past	1237.9424
27MLAG	Internal	8	4	1	Same	Future	1121.6444
27MLAG	Internal	8	1	1	Different	Future	1172.0306
27MLAG	Internal	8	1	4	Different	Future	1222.0239
27MLAG	Internal	7	1	2	Same	Future	939.3304
27MLAG	Internal	7	4	3	Same	Future	759.8305
27MLAG	Internal	7	2	3	Same	Past	956.4366
27MLAG	Internal	9	2	3	Same	Future	978.8863
27MLAG	Internal	7	4	5	Different	Future	850.5766
27MLAG	Internal	11	1	2	Different	Past	1264.8252
27MLAG	Internal	10	4	3	Same	Past	872.2426
27MLAG	Internal	9	2	5	Different	Past	824.8685
27MLAG	Internal	9	4	2	Same	Future	1100.0922
27MLAG	Internal	12	1	1	Same	Future	862.6039
27MLAG	Internal	7	1	1	Same	Future	958.5436
27MLAG	Internal	9	2	1	Same	Future	1014.0846
27MLAG	Internal	8	1	2	Same	Past	939.4624
27MLAG	Internal	8	4	2	Same	Past	988.7946
27MLAG	Internal	10	4	1	Different	Future	969.5716
27MLAG	External	8	4	2	Same	Past	892.6945
27MLAG	External	7	1	2	Same	Future	870.4938
27MLAG	External	7	4	1	Different	Past	1005.0578
27MLAG	External	12	1	1	Same	Future	952.9894
27MLAG	External	11	1	1	Different	Past	986.8935
27MLAG	External	8	1	2	Same	Past	908.1043
27MLAG	External	7	1	1	Same	Future	766.4546
27MLAG	External	7	4	3	Same	Future	960.9581
27MLAG	External	7	4	5	Different	Future	989.593
27MLAG	External	9	2	3	Same	Future	899.3668
27MLAG	External	11	1	2	Different	Past	1109.8149
27MLAG	External	10	4	3	Same	Past	979.6015
27MLAG	External	8	4	1	Same	Future	885.0205
27MLAG	External	9	2	5	Different	Past	1028.9679
27MLAG	External	9	2	1	Same	Future	775.1616
27MLAG	External	8	1	4	Different	Future	1375.7822
27MLAG	External	10	4	1	Different	Future	1414.379
27MLAG	External	8	4	3	Same	Past	920.8042
27MLAG	External	8	1	2	Same	Past	865.6839
27MLAG	External	10	4	1	Different	Future	1075.3288
27MLAG	External	7	4	2	Same	Past	967.9927
27MLAG	External	9	4	1	Same	Past	884.0283
27MLAG	External	7	4	3	Same	Future	939.33
27MLAG	External	9	2	4	Different	Past	937.2903
27MLAG	External	7	4	5	Different	Future	852.0235
27MLAG	External	9	1	5	Different	Past	1015.823
27MLAG	External	8	1	1	Same	Past	1341.182
27MLAG	External	8	1	1	Different	Future	1429.8889
27MLAG	External	8	4	4	Different	Future	986.6854
27MLAG	External	12	1	2	Same	Future	1107.896
27MLAG	External	8	2	3	Same	Future	1021.6039
27MLAG	External	11	1	1	Different	Past	966.5154
27MLAG	External	8	1	2	Different	Future	888.613
27MLAG	External	9	1	3	Same	Past	1168.3405
27MLAG	External	7	4	1	Different	Past	981.5007
27MLAG	External	10	4	1	Same	Past	849.0536
27MLAG	External	10	4	3	Same	Past	733.2198
27MLAG	Internal	8	1	1	Different	Future	1019.2605
27MLAG	Internal	7	4	2	Same	Past	926.7034
27MLAG	Internal	8	1	1	Same	Past	979.0475
27MLAG	Internal	9	1	5	Different	Past	925.3459
27MLAG	Internal	9	4	1	Same	Past	899.4954
27MLAG	Internal	8	1	2	Same	Past	862.5943
27MLAG	Internal	10	4	1	Different	Future	1098.1382
27MLAG	Internal	8	4	3	Same	Past	929.0975
27MLAG	Internal	12	1	2	Same	Future	1028.8844
27MLAG	Internal	7	4	3	Same	Future	872.3671
27MLAG	Internal	8	2	3	Same	Future	968.1226
27MLAG	Internal	9	1	3	Same	Past	888.2195
27MLAG	Internal	7	4	5	Different	Future	965.5582
27MLAG	Internal	10	4	3	Same	Past	941.7044
27MLAG	Internal	7	4	1	Different	Past	899.9696
27MLAG	Internal	8	1	2	Different	Future	1279.2895
27MLAG	Internal	10	4	1	Same	Past	838.4886
27MLAG	Internal	11	1	1	Different	Past	952.7232
27MLAG	Internal	8	4	4	Different	Future	1719.6781
16RGBR	Internal	7	1	1	Same	Future	1773.5898
16RGBR	Internal	10	4	3	Same	Past	988.3639
16RGBR	Internal	7	4	1	Different	Past	1534.2297
16RGBR	Internal	9	4	2	Same	Future	2967.6772
16RGBR	Internal	8	1	2	Same	Past	1440.6387
16RGBR	Internal	8	4	1	Same	Future	2061.8101
16RGBR	Internal	9	2	1	Same	Future	1227.9879
16RGBR	Internal	8	4	2	Same	Past	1535.2649
16RGBR	Internal	12	1	1	Same	Future	1841.7793
16RGBR	Internal	7	2	3	Same	Past	1385.5853
16RGBR	Internal	11	1	2	Different	Past	1483.8088
16RGBR	Internal	9	2	5	Different	Past	1800.7353
16RGBR	Internal	8	1	4	Different	Future	1246.8657
16RGBR	Internal	7	1	2	Same	Future	1252.3018
16RGBR	Internal	10	4	1	Different	Future	1242.9162
16RGBR	Internal	11	1	1	Different	Past	1638.8652
16RGBR	Internal	7	4	3	Same	Future	1590.9223
16RGBR	Internal	9	2	3	Same	Future	1046.2224
16RGBR	Internal	8	1	1	Different	Future	1345.5591
16RGBR	External	8	4	1	Same	Future	2328.3204
16RGBR	External	11	1	2	Different	Past	1372.9965
16RGBR	External	8	4	2	Same	Past	1622.8594
16RGBR	External	8	1	2	Same	Past	2160.5813
16RGBR	External	8	1	1	Different	Future	1295.0137
16RGBR	External	8	1	4	Different	Future	1051.8011
16RGBR	External	7	4	1	Different	Past	1802.1294
16RGBR	External	9	2	5	Different	Past	1520.365
16RGBR	External	7	2	3	Same	Past	1624.9148
16RGBR	External	7	4	3	Same	Future	1485.09
16RGBR	External	9	4	2	Same	Future	1858.6741
16RGBR	External	10	4	3	Same	Past	2234.4035
16RGBR	External	10	4	1	Different	Future	1573.9209
16RGBR	External	11	1	1	Different	Past	1595.8649
16RGBR	External	9	2	1	Same	Future	1289.6764
16RGBR	External	7	4	5	Different	Future	1267.1379
16RGBR	External	7	1	1	Same	Future	1009.1387
16RGBR	External	7	1	2	Same	Future	1175.8035
16RGBR	External	12	1	1	Same	Future	2421.4959
16RGBR	External	9	1	5	Different	Past	1747.1488
16RGBR	External	8	4	3	Same	Past	2149.6684
16RGBR	External	7	4	2	Same	Past	1201.6048
16RGBR	External	11	1	1	Different	Past	2143.6339
16RGBR	External	7	4	3	Same	Future	1270.6741
16RGBR	External	8	1	2	Different	Future	2175.182
16RGBR	External	9	1	3	Same	Past	2160.4748
16RGBR	External	10	4	1	Different	Future	1247.4686
16RGBR	External	7	4	5	Different	Future	1698.1498
16RGBR	External	8	4	4	Different	Future	2364.087
16RGBR	External	8	1	1	Different	Future	3045.3226
16RGBR	External	10	4	3	Same	Past	1446.6488
16RGBR	External	8	2	3	Same	Future	983.2955
16RGBR	External	9	4	1	Same	Past	1022.466
16RGBR	External	10	4	1	Same	Past	1941.462
16RGBR	External	9	2	4	Different	Past	2600.5305
16RGBR	External	8	1	1	Same	Past	1993.1702
16RGBR	External	12	1	2	Same	Future	1875.6388
16RGBR	External	8	1	2	Same	Past	2299.4477
16RGBR	External	7	4	1	Different	Past	1680.5878
16RGBR	Internal	9	1	3	Same	Past	1623.5582
16RGBR	Internal	8	1	2	Different	Future	1407.9258
16RGBR	Internal	10	4	3	Same	Past	1189.7427
16RGBR	Internal	7	4	1	Different	Past	1603.3751
16RGBR	Internal	7	4	3	Same	Future	1507.6016
16RGBR	Internal	7	4	2	Same	Past	2596.7633
16RGBR	Internal	9	2	4	Different	Past	2044.4262
16RGBR	Internal	8	4	4	Different	Future	1864.4863
16RGBR	Internal	11	1	1	Different	Past	1465.9191
16RGBR	Internal	12	1	2	Same	Future	1859.6379
16RGBR	Internal	8	1	1	Different	Future	1407.9953
16RGBR	Internal	9	1	5	Different	Past	1118.6637
16RGBR	Internal	7	4	5	Different	Future	2276.963
16RGBR	Internal	8	2	3	Same	Future	1470.0624
16RGBR	Internal	10	4	1	Same	Past	1962.4224
16RGBR	Internal	9	4	1	Same	Past	2204.0171
16RGBR	Internal	9	2	3	Same	Future	1464.6464
16RGBR	Internal	7	1	2	Same	Future	2157.6909
16RGBR	Internal	7	4	1	Different	Past	1338.4787
16RGBR	Internal	9	2	5	Different	Past	1602.3095
16RGBR	Internal	8	4	1	Same	Future	1726.2721
16RGBR	Internal	11	1	1	Different	Past	1424.1466
16RGBR	Internal	7	4	3	Same	Future	1838.2328
16RGBR	Internal	8	4	2	Same	Past	1669.4982
16RGBR	Internal	8	1	1	Different	Future	3289.92
16RGBR	Internal	7	1	1	Same	Future	1656.5959
16RGBR	Internal	11	1	2	Different	Past	1093.3353
16RGBR	Internal	7	2	3	Same	Past	1193.2211
16RGBR	Internal	10	4	3	Same	Past	1862.3265
16RGBR	Internal	7	4	5	Different	Future	1820.267
16RGBR	Internal	10	4	1	Different	Future	3219.2879
16RGBR	Internal	9	2	1	Same	Future	2382.4913
16RGBR	Internal	12	1	1	Same	Future	2747.1591
16RGBR	External	11	1	1	Different	Past	3354.8229
16RGBR	External	8	1	1	Different	Future	2291.9452
16RGBR	External	10	4	3	Same	Past	2823.5735
16RGBR	External	8	1	2	Same	Past	2048.8525
16RGBR	External	12	1	1	Same	Future	1656.1838
16RGBR	External	7	4	1	Different	Past	1784.0819
16RGBR	External	7	4	5	Different	Future	1096.6363
16RGBR	External	9	4	2	Same	Future	1372.1542
16RGBR	External	7	1	1	Same	Future	1516.6904
16RGBR	External	11	1	2	Different	Past	1335.0164
16RGBR	External	10	4	1	Different	Future	1200.5234
16RGBR	External	9	2	5	Different	Past	2235.2063
16RGBR	External	7	4	3	Same	Future	2676.3865
16RGBR	External	9	2	1	Same	Future	1492.4384
16RGBR	External	8	4	2	Same	Past	2014.6853
16RGBR	External	7	1	2	Same	Future	1852.8861
16RGBR	External	8	4	4	Different	Future	2123.439
16RGBR	External	8	1	1	Different	Future	1452.0094
16RGBR	External	12	1	2	Same	Future	2277.0535
16RGBR	External	9	1	3	Same	Past	1571.9729
16RGBR	External	7	4	1	Different	Past	1652.6458
16RGBR	External	8	4	3	Same	Past	1765.2932
16RGBR	External	7	4	2	Same	Past	1207.0825
16RGBR	External	8	2	3	Same	Future	2233.1606
16RGBR	External	9	4	1	Same	Past	1149.5266
16RGBR	External	10	4	3	Same	Past	1695.2808
16RGBR	External	11	1	1	Different	Past	2175.7135
16RGBR	External	8	1	2	Same	Past	1126.6998
16RGBR	External	7	4	3	Same	Future	943.2221
16RGBR	External	9	2	4	Different	Past	2055.898
16RGBR	External	8	1	1	Same	Past	1347.2972
16RGBR	External	10	4	1	Different	Future	1827.0685
16RGBR	External	8	1	2	Different	Future	1780.9591
16RGBR	External	10	4	1	Same	Past	2042.4396
16RGBR	External	9	1	5	Different	Past	1902.3384
16RGBR	Internal	10	4	3	Same	Past	1318.3713
16RGBR	Internal	11	1	1	Different	Past	2514.3327
16RGBR	Internal	7	4	5	Different	Future	1703.8888
16RGBR	Internal	8	1	1	Different	Future	2487.1277
16RGBR	Internal	8	4	3	Same	Past	1438.1314
[truncated: 4,958 more rows]
