# Supplementary material for: Neural representation of time across complementary reference frames
Source: eLife. 2026 May 8;14:RP107273. doi: 10.7554/eLife.107273 (PMC13155752; doi:10.7554/eLife.107273)
Supplement: Figure 3—source data 1. [file elife-107273-fig3-data1.zip]

Archive with 7 entries (6 files):
- Figure3-SourceData1/
- Figure3-SourceData1/Figure3A-InternalPerspectiveTask.nii
- __MACOSX/Figure3-SourceData1/._Figure3A-InternalPerspectiveTask.nii
- Figure3-SourceData1/Figure3A-ExternalPerspectiveTask.nii
- __MACOSX/Figure3-SourceData1/._Figure3A-ExternalPerspectiveTask.nii
- Figure3-SourceData1/Figure3B-SyllableLength.nii
- __MACOSX/Figure3-SourceData1/._Figure3B-SyllableLength.nii
