# Supplementary material for: Neural representation of time across complementary reference frames
Source: eLife. 2026 May 8;14:RP107273. doi: 10.7554/eLife.107273 (PMC13155752; doi:10.7554/eLife.107273)
Supplement: Figure 4—source data 1. [file elife-107273-fig4-data1.zip]

Archive with 13 entries (12 files):
- Figure4-SourceData1/
- Figure4-SourceData1/Figure4A.nii
- __MACOSX/Figure4-SourceData1/._Figure4A.nii
- Figure4-SourceData1/Figure4C.csv
- __MACOSX/Figure4-SourceData1/._Figure4C.csv
- Figure4-SourceData1/Figure4B.csv
- __MACOSX/Figure4-SourceData1/._Figure4B.csv
- Figure4-SourceData1/Figure4F.csv
- __MACOSX/Figure4-SourceData1/._Figure4F.csv
- Figure4-SourceData1/Figure4E.csv
- __MACOSX/Figure4-SourceData1/._Figure4E.csv
- Figure4-SourceData1/Figure4D.nii
- __MACOSX/Figure4-SourceData1/._Figure4D.nii
