# Supplementary material for: Neural representation of time across complementary reference frames
Source: eLife. 2026 May 8;14:RP107273. doi: 10.7554/eLife.107273 (PMC13155752; doi:10.7554/eLife.107273)
Supplement: Figure 4—source data 1. [file elife-107273-fig4-data1.zip › Figure4-SourceData1/Figure4C.csv]

Subjects	Tasks	Distance	Beta
22GUPS	External	1	-2.635737615
22GUPS	External	2	0.605863048
22GUPS	External	3	-0.930805426
22GUPS	External	4	-5.67712349
22GUPS	External	5	5.55292891
22GUPS	Internal	1	2.18976396
22GUPS	Internal	2	14.46184392
22GUPS	Internal	3	4.947242461
22GUPS	Internal	4	9.102960087
22GUPS	Internal	5	5.77957901
15LVDF	External	1	12.42402991
15LVDF	External	2	12.09690529
15LVDF	External	3	15.72640324
15LVDF	External	4	23.31787805
15LVDF	External	5	13.25328507
15LVDF	Internal	1	23.9860962
15LVDF	Internal	2	24.97345803
15LVDF	Internal	3	15.34822181
15LVDF	Internal	4	14.83259564
15LVDF	Internal	5	15.9889823
10FAFN	External	1	1.299698793
10FAFN	External	2	3.879177059
10FAFN	External	3	0.597527418
10FAFN	External	4	1.673319029
10FAFN	External	5	1.685512314
10FAFN	Internal	1	7.626618543
10FAFN	Internal	2	10.17617759
10FAFN	Internal	3	5.986563854
10FAFN	Internal	4	8.248836481
10FAFN	Internal	5	4.859061163
01DNCC	External	1	8.386663848
01DNCC	External	2	12.66462345
01DNCC	External	3	6.207324116
01DNCC	External	4	13.00278951
01DNCC	External	5	12.52560244
01DNCC	Internal	1	11.33080793
01DNCC	Internal	2	7.384685684
01DNCC	Internal	3	11.06528971
01DNCC	Internal	4	11.17495379
01DNCC	Internal	5	10.96328315
22BLON	External	1	18.92191867
22BLON	External	2	19.19609595
22BLON	External	3	19.18442057
22BLON	External	4	20.07799778
22BLON	External	5	28.33251393
22BLON	Internal	1	17.99375912
22BLON	Internal	2	22.7378635
22BLON	Internal	3	19.42131478
22BLON	Internal	4	18.41446846
22BLON	Internal	5	15.79919642
08MROS	External	1	-9.804245707
08MROS	External	2	-6.154610223
08MROS	External	3	-8.089943791
08MROS	External	4	-9.626795537
08MROS	External	5	-7.165524766
08MROS	Internal	1	-1.452373014
08MROS	Internal	2	5.467586535
08MROS	Internal	3	-3.365023115
08MROS	Internal	4	2.641281372
08MROS	Internal	5	5.902755457
13ANMR	External	1	10.32761272
13ANMR	External	2	6.595561905
13ANMR	External	3	13.84591774
13ANMR	External	4	10.77422577
13ANMR	External	5	21.81007668
13ANMR	Internal	1	12.39524216
13ANMR	Internal	2	14.41114168
13ANMR	Internal	3	9.551522383
13ANMR	Internal	4	18.27515489
13ANMR	Internal	5	15.64328432
30RSTN	External	1	-0.289488644
30RSTN	External	2	2.325087986
30RSTN	External	3	-0.895053578
30RSTN	External	4	0.42075022
30RSTN	External	5	-4.336732891
30RSTN	Internal	1	5.644378947
30RSTN	Internal	2	3.42123775
30RSTN	Internal	3	4.097993588
30RSTN	Internal	4	-2.787679065
30RSTN	Internal	5	1.075352237
27MLAG	External	1	16.85040674
27MLAG	External	2	19.84007972
27MLAG	External	3	12.0879469
27MLAG	External	4	15.59926154
27MLAG	External	5	13.40094296
27MLAG	Internal	1	15.43033535
27MLAG	Internal	2	13.09654178
27MLAG	Internal	3	11.11693538
27MLAG	Internal	4	26.31970811
27MLAG	Internal	5	20.47958033
16RGBR	External	1	14.78500293
16RGBR	External	2	9.879395354
16RGBR	External	3	6.595319193
16RGBR	External	4	14.45473627
16RGBR	External	5	16.55280512
16RGBR	Internal	1	21.96462613
16RGBR	Internal	2	26.54606097
16RGBR	Internal	3	15.85124733
16RGBR	Internal	4	21.17441236
16RGBR	Internal	5	6.084342882
28MRFM	External	1	9.211007285
28MRFM	External	2	4.880692628
28MRFM	External	3	17.37474321
28MRFM	External	4	16.25406106
28MRFM	External	5	18.3830053
28MRFM	Internal	1	11.49799745
28MRFM	Internal	2	16.87683236
28MRFM	Internal	3	18.6547579
28MRFM	Internal	4	9.620640098
28MRFM	Internal	5	10.2704725
04GUPZ	External	1	1.033740233
04GUPZ	External	2	3.728582704
04GUPZ	External	3	-1.566925187
04GUPZ	External	4	7.426723075
04GUPZ	External	5	9.116202754
04GUPZ	Internal	1	9.297806177
04GUPZ	Internal	2	7.037045328
04GUPZ	Internal	3	9.343014713
04GUPZ	Internal	4	-1.807608034
04GUPZ	Internal	5	3.004137594
11CAMR	External	1	5.723511291
11CAMR	External	2	8.57281717
11CAMR	External	3	-3.497253323
11CAMR	External	4	14.70981856
11CAMR	External	5	27.41768109
11CAMR	Internal	1	9.25344921
11CAMR	Internal	2	9.097295648
11CAMR	Internal	3	10.71019805
11CAMR	Internal	4	2.79698099
11CAMR	Internal	5	7.969686904
09CRSA	External	1	-7.397132866
09CRSA	External	2	2.408121402
09CRSA	External	3	-7.263842089
09CRSA	External	4	-13.56886402
09CRSA	External	5	-2.78908275
09CRSA	Internal	1	5.281643218
09CRSA	Internal	2	0.123604019
09CRSA	Internal	3	3.905593323
09CRSA	Internal	4	-18.15284265
09CRSA	Internal	5	-5.973157405
19AEMR	External	1	-3.261626105
19AEMR	External	2	-5.604630121
19AEMR	External	3	4.260595823
19AEMR	External	4	2.694971374
19AEMR	External	5	2.891962977
19AEMR	Internal	1	13.46602649
19AEMR	Internal	2	7.270063922
19AEMR	Internal	3	8.686060197
19AEMR	Internal	4	10.9507733
19AEMR	Internal	5	8.224856139
12PTCS	External	1	18.7538898
12PTCS	External	2	19.60120972
12PTCS	External	3	18.36839328
12PTCS	External	4	15.98131218
12PTCS	External	5	6.494380184
12PTCS	Internal	1	31.46633331
12PTCS	Internal	2	32.31079515
12PTCS	Internal	3	24.57610533
12PTCS	Internal	4	26.49306951
12PTCS	Internal	5	15.44219819
29ANVN	External	1	1.897516394
29ANVN	External	2	0.456173642
29ANVN	External	3	1.013921237
29ANVN	External	4	2.235328813
29ANVN	External	5	8.418153551
29ANVN	Internal	1	5.733350125
29ANVN	Internal	2	6.571642286
29ANVN	Internal	3	6.422509029
29ANVN	Internal	4	2.570271301
29ANVN	Internal	5	8.405738249
22EKMU	External	1	16.63386475
22EKMU	External	2	11.53056914
22EKMU	External	3	12.33351257
22EKMU	External	4	13.34507818
22EKMU	External	5	17.38830268
22EKMU	Internal	1	20.69539563
22EKMU	Internal	2	19.76852934
22EKMU	Internal	3	23.80172332
22EKMU	Internal	4	23.45192124
22EKMU	Internal	5	16.06484058
06SBMN	External	1	14.94630475
06SBMN	External	2	10.66589081
06SBMN	External	3	18.22798857
06SBMN	External	4	-4.233472189
06SBMN	External	5	17.7523038
06SBMN	Internal	1	23.13188481
06SBMN	Internal	2	12.24619491
06SBMN	Internal	3	21.51092434
06SBMN	Internal	4	6.477447174
06SBMN	Internal	5	6.174126588
10SBCI	External	1	27.08841305
10SBCI	External	2	25.14896609
10SBCI	External	3	23.03939761
10SBCI	External	4	27.50273272
10SBCI	External	5	35.00436883
10SBCI	Internal	1	19.88960673
10SBCI	Internal	2	19.0752098
10SBCI	Internal	3	20.81873752
10SBCI	Internal	4	21.00452708
10SBCI	Internal	5	19.88903593
05RTCR	External	1	25.02408599
05RTCR	External	2	19.83609701
05RTCR	External	3	29.0565545
05RTCR	External	4	20.32887431
05RTCR	External	5	26.08222378
05RTCR	Internal	1	21.76829646
05RTCR	Internal	2	27.19557774
05RTCR	Internal	3	28.73870423
05RTCR	Internal	4	14.80970897
05RTCR	Internal	5	15.52931624
10ATAE	External	1	12.30874139
10ATAE	External	2	12.25604549
10ATAE	External	3	1.907132634
10ATAE	External	4	13.83391784
10ATAE	External	5	13.66271656
10ATAE	Internal	1	26.02369917
10ATAE	Internal	2	18.69121868
10ATAE	Internal	3	23.82017387
10ATAE	Internal	4	21.38513869
10ATAE	Internal	5	16.46612018
14MIBA	External	1	11.22048591
14MIBA	External	2	10.37675227
14MIBA	External	3	9.299322912
14MIBA	External	4	16.29442097
14MIBA	External	5	13.62120427
14MIBA	Internal	1	14.67305399
14MIBA	Internal	2	19.11802031
14MIBA	Internal	3	15.56472426
14MIBA	Internal	4	31.77255029
14MIBA	Internal	5	8.379094383
16ADAF	External	1	9.345977218
16ADAF	External	2	16.8542748
16ADAF	External	3	10.72656153
16ADAF	External	4	14.96001778
16ADAF	External	5	7.783425977
16ADAF	Internal	1	13.98818869
16ADAF	Internal	2	17.5138504
16ADAF	Internal	3	11.2744599
16ADAF	Internal	4	4.733655111
16ADAF	Internal	5	9.798690009
22LLFL	External	1	4.079331584
22LLFL	External	2	7.608136435
22LLFL	External	3	-0.682996948
22LLFL	External	4	10.35106673
22LLFL	External	5	14.16575401
22LLFL	Internal	1	4.444965555
22LLFL	Internal	2	4.057382713
22LLFL	Internal	3	4.077640874
22LLFL	Internal	4	12.58362872
22LLFL	Internal	5	4.249907632
26MRSR	External	1	8.069977724
26MRSR	External	2	4.580768091
26MRSR	External	3	12.87589245
26MRSR	External	4	13.73412591
26MRSR	External	5	19.17247417
26MRSR	Internal	1	8.77761519
26MRSR	Internal	2	4.457366986
26MRSR	Internal	3	5.27570806
26MRSR	Internal	4	7.295832304
26MRSR	Internal	5	4.955440437
10DBBU	External	1	5.524997492
10DBBU	External	2	7.42714033
10DBBU	External	3	11.10377768
10DBBU	External	4	10.65937577
10DBBU	External	5	5.495530397
10DBBU	Internal	1	13.44254363
10DBBU	Internal	2	9.548641082
10DBBU	Internal	3	9.703378576
10DBBU	Internal	4	3.830640157
10DBBU	Internal	5	9.244384625
24FARN	External	1	22.12876578
24FARN	External	2	14.20371741
24FARN	External	3	20.11616746
24FARN	External	4	26.85601776
24FARN	External	5	20.38544652
24FARN	Internal	1	28.56160861
24FARN	Internal	2	30.79148282
24FARN	Internal	3	27.0787792
24FARN	Internal	4	14.65932861
24FARN	Internal	5	31.8382852
03BAGS	External	1	0.250335014
03BAGS	External	2	-2.663628718
03BAGS	External	3	4.391429678
03BAGS	External	4	11.01972162
03BAGS	External	5	5.220777282
03BAGS	Internal	1	4.281494283
03BAGS	Internal	2	-0.710692871
03BAGS	Internal	3	-2.703062708
03BAGS	Internal	4	-9.429988464
03BAGS	Internal	5	-3.025973679
28FBPR	External	1	-3.948009183
28FBPR	External	2	-2.975438609
28FBPR	External	3	0.150027907
28FBPR	External	4	-11.44439341
28FBPR	External	5	-3.772723914
28FBPR	Internal	1	0.491958767
28FBPR	Internal	2	-0.472629505
28FBPR	Internal	3	-11.74163165
28FBPR	Internal	4	5.1763496
28FBPR	Internal	5	-15.02658316
21MNVR	External	1	25.30621172
21MNVR	External	2	11.36616655
21MNVR	External	3	22.20348094
21MNVR	External	4	26.87166971
21MNVR	External	5	31.51234826
21MNVR	Internal	1	24.73601072
21MNVR	Internal	2	12.79189241
21MNVR	Internal	3	21.9045895
21MNVR	Internal	4	6.980062254
21MNVR	Internal	5	16.32741524
17JSMU	External	1	-8.98075891
17JSMU	External	2	-10.07211569
17JSMU	External	3	-6.161630501
17JSMU	External	4	-4.432069454
17JSMU	External	5	-9.257057872
17JSMU	Internal	1	2.873979364
17JSMU	Internal	2	-0.234331682
17JSMU	Internal	3	-1.198519299
17JSMU	Internal	4	-12.27004439
17JSMU	Internal	5	4.455009886
