# Supplementary material for: Neural representation of time across complementary reference frames
Source: eLife. 2026 May 8;14:RP107273. doi: 10.7554/eLife.107273 (PMC13155752; doi:10.7554/eLife.107273)
Supplement: Figure 4—source data 1. [file elife-107273-fig4-data1.zip › Figure4-SourceData1/Figure4B.csv]

Subjects	Tasks	Beta
22GUPS	External	1.288290701
22GUPS	Internal	0.894163682
15LVDF	External	1.175833832
15LVDF	Internal	-3.401782884
10FAFN	External	-0.504766895
10FAFN	Internal	-0.679402618
01DNCC	External	0.697411638
01DNCC	Internal	0.002540499
22BLON	External	2.530361416
22BLON	Internal	-0.648904266
08MROS	External	0.412133116
08MROS	Internal	1.440119766
13ANMR	External	2.74547023
13ANMR	Internal	1.001639996
30RSTN	External	-1.100775517
30RSTN	Internal	-1.776124531
27MLAG	External	-1.332776652
27MLAG	Internal	2.388330216
16RGBR	External	-0.341383627
16RGBR	Internal	-4.43286371
28MRFM	External	4.073640354
28MRFM	Internal	0.294275516
04GUPZ	External	1.666363576
04GUPZ	Internal	-2.082191799
11CAMR	External	4.421497947
11CAMR	Internal	-0.987521815
09CRSA	External	0.361344994
09CRSA	Internal	-4.662172077
19AEMR	External	2.677880237
19AEMR	Internal	-1.352681512
12PTCS	External	-2.701937974
12PTCS	Internal	-4.73531009
29ANVN	External	1.424012547
29ANVN	Internal	-0.278256428
22EKMU	External	-0.659068575
22EKMU	Internal	0.029854475
06SBMN	External	-0.665521435
06SBMN	Internal	-5.190704225
10SBCI	External	1.022947428
10SBCI	Internal	0.195295799
05RTCR	External	0.052029941
05RTCR	Internal	-1.951134905
10ATAE	External	-0.338540875
10ATAE	Internal	-2.822941345
14MIBA	External	0.741245403
14MIBA	Internal	-0.263879966
16ADAF	External	-0.680246757
16ADAF	Internal	-2.394945415
22LLFL	External	1.899495853
22LLFL	Internal	0.555325114
26MRSR	External	3.425055929
26MRSR	Internal	-1.34431557
10DBBU	External	0.787083975
10DBBU	Internal	-1.899058932
24FARN	External	0.110017897
24FARN	Internal	-0.611058486
03BAGS	External	2.868332855
03BAGS	Internal	-3.431268135
28FBPR	External	-0.498510003
28FBPR	Internal	-4.260049928
21MNVR	External	1.287668885
21MNVR	Internal	-2.976767027
17JSMU	External	0.583037142
17JSMU	Internal	-1.11062314
