# Supplementary material for: Neural representation of time across complementary reference frames
Source: eLife. 2026 May 8;14:RP107273. doi: 10.7554/eLife.107273 (PMC13155752; doi:10.7554/eLife.107273)
Supplement: Figure 4—source data 1. [file elife-107273-fig4-data1.zip › Figure4-SourceData1/Figure4F.csv]

Subjects	Tasks	Distance	Beta
22GUPS	External	1	-4.872173834
22GUPS	External	2	-12.12438011
22GUPS	External	3	-8.905668712
22GUPS	External	4	-3.562229979
22GUPS	External	5	-14.3664402
22GUPS	Internal	1	-15.79035378
22GUPS	Internal	2	-12.39074507
22GUPS	Internal	3	-16.21160603
22GUPS	Internal	4	-11.60610323
22GUPS	Internal	5	-11.79405851
15LVDF	External	1	-3.416002655
15LVDF	External	2	-0.462852541
15LVDF	External	3	-2.279890919
15LVDF	External	4	-12.57558112
15LVDF	External	5	5.684870315
15LVDF	Internal	1	-12.34621282
15LVDF	Internal	2	-15.81268063
15LVDF	Internal	3	2.088017607
15LVDF	Internal	4	-5.136667967
15LVDF	Internal	5	-9.776211023
10FAFN	External	1	1.214142704
10FAFN	External	2	1.205394304
10FAFN	External	3	4.220686817
10FAFN	External	4	0.849329662
10FAFN	External	5	-2.341368198
10FAFN	Internal	1	-3.84008211
10FAFN	Internal	2	-7.814162827
10FAFN	Internal	3	-0.632665503
10FAFN	Internal	4	-0.826212588
10FAFN	Internal	5	-1.650211
01DNCC	External	1	-7.941213322
01DNCC	External	2	-6.838054943
01DNCC	External	3	-5.94177587
01DNCC	External	4	-2.446735144
01DNCC	External	5	-1.549198914
01DNCC	Internal	1	-2.981526589
01DNCC	Internal	2	-7.602045584
01DNCC	Internal	3	1.11593051
01DNCC	Internal	4	-10.38440708
01DNCC	Internal	5	-6.155696201
22BLON	External	1	-2.450357175
22BLON	External	2	-6.891489226
22BLON	External	3	6.369227588
22BLON	External	4	9.460416985
22BLON	External	5	2.229465723
22BLON	Internal	1	-10.60088053
22BLON	Internal	2	0.030007696
22BLON	Internal	3	-2.434291768
22BLON	Internal	4	-8.002797031
22BLON	Internal	5	-7.029597616
08MROS	External	1	-4.803555059
08MROS	External	2	0.442291439
08MROS	External	3	-0.829627162
08MROS	External	4	-7.607158428
08MROS	External	5	-0.584172106
08MROS	Internal	1	-4.270290899
08MROS	Internal	2	-0.737064052
08MROS	Internal	3	-3.802946997
08MROS	Internal	4	-4.549490547
08MROS	Internal	5	1.469803834
13ANMR	External	1	-2.703756452
13ANMR	External	2	4.974762011
13ANMR	External	3	4.930339909
13ANMR	External	4	-2.452392173
13ANMR	External	5	6.108159065
13ANMR	Internal	1	0.34595266
13ANMR	Internal	2	6.769285119
13ANMR	Internal	3	0.096083623
13ANMR	Internal	4	11.07185414
13ANMR	Internal	5	2.303197336
30RSTN	External	1	-7.28484273
30RSTN	External	2	-7.461110878
30RSTN	External	3	-3.122296977
30RSTN	External	4	-2.962095237
30RSTN	External	5	-0.240131998
30RSTN	Internal	1	-0.513034511
30RSTN	Internal	2	1.424625069
30RSTN	Internal	3	-1.181250572
30RSTN	Internal	4	4.532912982
30RSTN	Internal	5	-0.008856297
27MLAG	External	1	-9.354130316
27MLAG	External	2	-3.253293611
27MLAG	External	3	-9.707013607
27MLAG	External	4	-12.96911621
27MLAG	External	5	2.294245982
27MLAG	Internal	1	-3.710042608
27MLAG	Internal	2	0.50044806
27MLAG	Internal	3	-2.846828556
27MLAG	Internal	4	-6.724751163
27MLAG	Internal	5	16.39640903
16RGBR	External	1	-0.259122096
16RGBR	External	2	3.199402642
16RGBR	External	3	2.095292735
16RGBR	External	4	-8.84731226
16RGBR	External	5	3.081848073
16RGBR	Internal	1	-1.890723386
16RGBR	Internal	2	-2.296835244
16RGBR	Internal	3	2.270615911
16RGBR	Internal	4	-11.95202999
16RGBR	Internal	5	4.677836704
28MRFM	External	1	-4.082395881
28MRFM	External	2	-1.349401546
28MRFM	External	3	1.220367765
28MRFM	External	4	3.504399973
28MRFM	External	5	-3.04718225
28MRFM	Internal	1	-16.08367481
28MRFM	Internal	2	-14.08897476
28MRFM	Internal	3	-14.92130518
28MRFM	Internal	4	-10.61415625
28MRFM	Internal	5	-6.768890619
04GUPZ	External	1	-4.69330163
04GUPZ	External	2	-7.383672523
04GUPZ	External	3	-4.502542531
04GUPZ	External	4	-6.688651943
04GUPZ	External	5	4.004413044
04GUPZ	Internal	1	-4.294098812
04GUPZ	Internal	2	-8.413524628
04GUPZ	Internal	3	-5.954201619
04GUPZ	Internal	4	4.868395233
04GUPZ	Internal	5	-5.604764581
11CAMR	External	1	2.952593422
11CAMR	External	2	3.519851112
11CAMR	External	3	1.847653341
11CAMR	External	4	-0.331418705
11CAMR	External	5	9.401660776
11CAMR	Internal	1	-8.988355827
11CAMR	Internal	2	-4.273664141
11CAMR	Internal	3	-1.708599675
11CAMR	Internal	4	-14.70042267
11CAMR	Internal	5	0.923844254
09CRSA	External	1	-1.707980782
09CRSA	External	2	-0.269214368
09CRSA	External	3	-4.463302898
09CRSA	External	4	-3.326073837
09CRSA	External	5	0.469911742
09CRSA	Internal	1	-0.283235919
09CRSA	Internal	2	1.175690603
09CRSA	Internal	3	-8.48430624
09CRSA	Internal	4	11.60678453
09CRSA	Internal	5	-10.76611633
19AEMR	External	1	4.880691147
19AEMR	External	2	-8.37938509
19AEMR	External	3	-4.818661451
19AEMR	External	4	15.40085907
19AEMR	External	5	-1.797212768
19AEMR	Internal	1	2.721341777
19AEMR	Internal	2	3.87457006
19AEMR	Internal	3	-2.037539834
19AEMR	Internal	4	16.86737766
19AEMR	Internal	5	14.49971695
12PTCS	External	1	-8.485523129
12PTCS	External	2	-9.278595018
12PTCS	External	3	-13.59962311
12PTCS	External	4	-4.329933023
12PTCS	External	5	-4.458379173
12PTCS	Internal	1	-0.67375946
12PTCS	Internal	2	-3.938456726
12PTCS	Internal	3	-8.849054289
12PTCS	Internal	4	14.52257042
12PTCS	Internal	5	-7.441180933
29ANVN	External	1	-9.553916931
29ANVN	External	2	-19.33837814
29ANVN	External	3	-10.54534416
29ANVN	External	4	-21.71387787
29ANVN	External	5	-13.76966777
29ANVN	Internal	1	-8.454955775
29ANVN	Internal	2	7.478099942
29ANVN	Internal	3	1.440063667
29ANVN	Internal	4	10.02277191
29ANVN	Internal	5	12.58851953
22EKMU	External	1	-30.8098568
22EKMU	External	2	-24.45708961
22EKMU	External	3	-26.5820179
22EKMU	External	4	-30.51498795
22EKMU	External	5	-29.08516426
22EKMU	Internal	1	-23.82293205
22EKMU	Internal	2	-22.20576744
22EKMU	Internal	3	-22.80533142
22EKMU	Internal	4	-34.89848747
22EKMU	Internal	5	-17.54760475
06SBMN	External	1	-25.49637089
06SBMN	External	2	-9.910665894
06SBMN	External	3	-8.665107536
06SBMN	External	4	-24.27348385
06SBMN	External	5	-14.24135156
06SBMN	Internal	1	-16.00817261
06SBMN	Internal	2	-30.37424564
06SBMN	Internal	3	-7.729056358
06SBMN	Internal	4	-14.87015762
06SBMN	Internal	5	-12.03479228
10SBCI	External	1	-5.35411129
10SBCI	External	2	-8.146291256
10SBCI	External	3	-10.36880074
10SBCI	External	4	-1.914992714
10SBCI	External	5	-6.452539253
10SBCI	Internal	1	-8.942488098
10SBCI	Internal	2	-8.180412006
10SBCI	Internal	3	-2.541300866
10SBCI	Internal	4	-1.952013528
10SBCI	Internal	5	-3.472841823
05RTCR	External	1	-2.887040615
05RTCR	External	2	-8.6767272
05RTCR	External	3	-2.383673537
05RTCR	External	4	-13.13715267
05RTCR	External	5	3.293526447
05RTCR	Internal	1	-5.324352133
05RTCR	Internal	2	-4.407463598
05RTCR	Internal	3	0.510673171
05RTCR	Internal	4	1.525819945
05RTCR	Internal	5	12.57690182
10ATAE	External	1	-14.62732162
10ATAE	External	2	-3.618237209
10ATAE	External	3	0.38359915
10ATAE	External	4	-25.12875538
10ATAE	External	5	-8.478057957
10ATAE	Internal	1	-9.238650322
10ATAE	Internal	2	-24.74604111
10ATAE	Internal	3	-9.534863758
10ATAE	Internal	4	-8.982884026
10ATAE	Internal	5	-27.25681152
14MIBA	External	1	-6.052866721
14MIBA	External	2	-5.011749315
14MIBA	External	3	-5.103459501
14MIBA	External	4	-8.358035612
14MIBA	External	5	-5.022399414
14MIBA	Internal	1	-10.81784344
14MIBA	Internal	2	-13.51784315
14MIBA	Internal	3	-15.65408649
14MIBA	Internal	4	-9.992593956
14MIBA	Internal	5	-14.5862545
16ADAF	External	1	-6.16773369
16ADAF	External	2	-9.622491074
16ADAF	External	3	-8.374199581
16ADAF	External	4	-2.141268206
16ADAF	External	5	-9.385505199
16ADAF	Internal	1	-3.884494472
16ADAF	Internal	2	-1.418891644
16ADAF	Internal	3	-1.096776986
16ADAF	Internal	4	2.426705289
16ADAF	Internal	5	-0.948835796
22LLFL	External	1	-6.063058245
22LLFL	External	2	-6.700682223
22LLFL	External	3	1.415530765
22LLFL	External	4	-5.554966068
22LLFL	External	5	-8.176866055
22LLFL	Internal	1	-22.0793848
22LLFL	Internal	2	-15.18066044
22LLFL	Internal	3	-8.03109417
22LLFL	Internal	4	-23.77304001
22LLFL	Internal	5	-3.978702545
26MRSR	External	1	-2.67934981
26MRSR	External	2	-3.739011037
26MRSR	External	3	2.170294642
26MRSR	External	4	-3.489077532
26MRSR	External	5	3.272895288
26MRSR	Internal	1	3.35804919
26MRSR	Internal	2	4.744444513
26MRSR	Internal	3	0.748363459
26MRSR	Internal	4	1.124035692
26MRSR	Internal	5	-0.161569881
10DBBU	External	1	3.524843478
10DBBU	External	2	10.2889595
10DBBU	External	3	-0.654287291
10DBBU	External	4	12.44895325
10DBBU	External	5	7.557701683
10DBBU	Internal	1	-3.202142107
10DBBU	Internal	2	-6.529742789
10DBBU	Internal	3	6.496707916
10DBBU	Internal	4	15.00359821
10DBBU	Internal	5	-2.210463965
24FARN	External	1	-14.49790802
24FARN	External	2	-17.12327633
24FARN	External	3	-13.7471056
24FARN	External	4	-22.56347961
24FARN	External	5	-12.48303404
24FARN	Internal	1	-12.01805067
24FARN	Internal	2	-11.0378377
24FARN	Internal	3	-14.46079283
24FARN	Internal	4	-8.028416348
24FARN	Internal	5	-12.79670506
03BAGS	External	1	-9.07106891
03BAGS	External	2	-8.164812279
03BAGS	External	3	-7.041414368
03BAGS	External	4	-14.26302242
03BAGS	External	5	-5.692286313
03BAGS	Internal	1	-2.680656815
03BAGS	Internal	2	0.631189704
03BAGS	Internal	3	0.965397328
03BAGS	Internal	4	-1.367090726
03BAGS	Internal	5	-4.462225962
28FBPR	External	1	-12.01074934
28FBPR	External	2	-5.825612259
28FBPR	External	3	-11.86245565
28FBPR	External	4	-16.88417793
28FBPR	External	5	-11.88736069
28FBPR	Internal	1	-11.91903896
28FBPR	Internal	2	-15.48554955
28FBPR	Internal	3	-11.13219719
28FBPR	Internal	4	-20.16327782
28FBPR	Internal	5	-6.765458298
21MNVR	External	1	-5.690227795
21MNVR	External	2	1.603893781
21MNVR	External	3	-2.55379954
21MNVR	External	4	-9.644962692
21MNVR	External	5	-5.708232236
21MNVR	Internal	1	-1.940566629
21MNVR	Internal	2	-7.292547607
21MNVR	Internal	3	-1.81433115
21MNVR	Internal	4	1.80429759
21MNVR	Internal	5	-2.971031666
17JSMU	External	1	-0.933699703
17JSMU	External	2	1.869536519
17JSMU	External	3	3.948780918
17JSMU	External	4	-2.421612996
17JSMU	External	5	4.399091959
17JSMU	Internal	1	-8.296438313
17JSMU	Internal	2	-11.98158112
17JSMU	Internal	3	-3.651426065
17JSMU	Internal	4	1.962216592
17JSMU	Internal	5	-3.605904281
