# Supplementary material for: Neural representation of time across complementary reference frames
Source: eLife. 2026 May 8;14:RP107273. doi: 10.7554/eLife.107273 (PMC13155752; doi:10.7554/eLife.107273)
Supplement: Figure 4—source data 1. [file elife-107273-fig4-data1.zip › Figure4-SourceData1/Figure4E.csv]

Subjects	Tasks	Beta
22GUPS	External	-1.319824421
22GUPS	Internal	0.828086233
15LVDF	External	0.712425315
15LVDF	Internal	3.208428788
10FAFN	External	-0.752494282
10FAFN	Internal	1.20031402
01DNCC	External	1.973965526
01DNCC	Internal	0.119621271
22BLON	External	3.272216105
22BLON	Internal	1.220697457
08MROS	External	1.043519831
08MROS	Internal	0.935157025
13ANMR	External	2.264310145
13ANMR	Internal	1.280052114
30RSTN	External	2.13032136
30RSTN	Internal	0.29267031
27MLAG	External	1.54638927
27MLAG	Internal	3.733039045
16RGBR	External	0.225123379
16RGBR	Internal	1.025325272
28MRFM	External	1.025008857
28MRFM	Internal	2.775853682
04GUPZ	External	1.345665681
04GUPZ	Internal	0.365349703
11CAMR	External	1.910547805
11CAMR	Internal	2.447999239
09CRSA	External	0.430807835
09CRSA	Internal	-2.178386986
19AEMR	External	-1.469649142
19AEMR	Internal	2.958070254
12PTCS	External	1.052442318
12PTCS	Internal	-1.384960032
29ANVN	External	-1.883225566
29ANVN	Internal	6.303929186
22EKMU	External	0.968341076
22EKMU	Internal	-0.282758217
06SBMN	External	5.310057974
06SBMN	Internal	2.234754789
10SBCI	External	-0.18722598
10SBCI	Internal	2.712019742
05RTCR	External	0.643157589
05RTCR	Internal	5.68997488
10ATAE	External	1.679873586
10ATAE	Internal	-4.384827614
14MIBA	External	-0.044014171
14MIBA	Internal	-1.001274303
16ADAF	External	-0.61983749
16ADAF	Internal	1.393045485
22LLFL	External	1.517807245
22LLFL	Internal	4.75009656
26MRSR	External	1.50241363
26MRSR	Internal	-1.41623143
10DBBU	External	0.840763944
10DBBU	Internal	3.206322527
24FARN	External	0.517938734
24FARN	Internal	-0.043152869
03BAGS	External	0.703453231
03BAGS	Internal	0.208908671
28FBPR	External	-0.21546416
28FBPR	Internal	0.562311739
21MNVR	External	-0.22133179
21MNVR	Internal	0.659649134
17JSMU	External	1.619370884
17JSMU	Internal	2.454038286
