# Supplementary material for: Neural representation of time across complementary reference frames
Source: eLife. 2026 May 8;14:RP107273. doi: 10.7554/eLife.107273 (PMC13155752; doi:10.7554/eLife.107273)
Supplement: Figure 5—source data 1. [file elife-107273-fig5-data1.zip]

Archive with 9 entries (8 files):
- Figure5-SourceData1/
- Figure5-SourceData1/Figure5D.csv
- __MACOSX/Figure5-SourceData1/._Figure5D.csv
- Figure5-SourceData1/Figure5B.csv
- __MACOSX/Figure5-SourceData1/._Figure5B.csv
- Figure5-SourceData1/Figure5C.csv
- __MACOSX/Figure5-SourceData1/._Figure5C.csv
- Figure5-SourceData1/Figure5A.nii
- __MACOSX/Figure5-SourceData1/._Figure5A.nii
