# Supplementary material for: Neural representation of time across complementary reference frames
Source: eLife. 2026 May 8;14:RP107273. doi: 10.7554/eLife.107273 (PMC13155752; doi:10.7554/eLife.107273)
Supplement: Figure 5—source data 1. [file elife-107273-fig5-data1.zip › Figure5-SourceData1/Figure5D.csv]

Subjects	Hippocampus	Information	Beta
22GUPS	Head	Sequence	0.828086233
22GUPS	Head	Duration	0.523137462
22GUPS	Body	Sequence	-1.399038982
22GUPS	Body	Duration	-0.946205324
15LVDF	Head	Sequence	3.208428788
15LVDF	Head	Duration	-3.69761672
15LVDF	Body	Sequence	0.504215145
15LVDF	Body	Duration	0.305482745
10FAFN	Head	Sequence	1.20031402
10FAFN	Head	Duration	1.931495357
10FAFN	Body	Sequence	-0.173955327
10FAFN	Body	Duration	1.053826421
01DNCC	Head	Sequence	0.119621271
01DNCC	Head	Duration	0.925840789
01DNCC	Body	Sequence	-1.565177226
01DNCC	Body	Duration	-0.334449481
22BLON	Head	Sequence	1.220697457
22BLON	Head	Duration	-0.693178594
22BLON	Body	Sequence	-1.655662537
22BLON	Body	Duration	1.072743453
08MROS	Head	Sequence	0.935157025
08MROS	Head	Duration	-0.006735902
08MROS	Body	Sequence	0.066746749
08MROS	Body	Duration	0.579611095
13ANMR	Head	Sequence	1.280052114
13ANMR	Head	Duration	-1.122827238
13ANMR	Body	Sequence	-0.945421571
13ANMR	Body	Duration	0.296251547
30RSTN	Head	Sequence	0.29267031
30RSTN	Head	Duration	-1.121274337
30RSTN	Body	Sequence	-1.53070116
30RSTN	Body	Duration	0.603023055
27MLAG	Head	Sequence	3.733039045
27MLAG	Head	Duration	2.956424189
27MLAG	Body	Sequence	-0.919977808
27MLAG	Body	Duration	2.563397169
16RGBR	Head	Sequence	1.025325272
16RGBR	Head	Duration	-0.342388634
16RGBR	Body	Sequence	-0.505597603
16RGBR	Body	Duration	1.029413325
28MRFM	Head	Sequence	2.775853682
28MRFM	Head	Duration	-1.125098476
28MRFM	Body	Sequence	1.708235371
28MRFM	Body	Duration	-1.444420314
04GUPZ	Head	Sequence	0.365349703
04GUPZ	Head	Duration	-0.510239989
04GUPZ	Body	Sequence	0.145097424
04GUPZ	Body	Duration	0.737669985
11CAMR	Head	Sequence	2.447999239
11CAMR	Head	Duration	0.685628337
11CAMR	Body	Sequence	-0.795224059
11CAMR	Body	Duration	0.833746228
09CRSA	Head	Sequence	-2.178386986
09CRSA	Head	Duration	-0.351638767
09CRSA	Body	Sequence	-0.628180283
09CRSA	Body	Duration	0.936988807
19AEMR	Head	Sequence	2.958070254
19AEMR	Head	Duration	-0.69440593
19AEMR	Body	Sequence	0.216350532
19AEMR	Body	Duration	0.028234291
12PTCS	Head	Sequence	-1.384960032
12PTCS	Head	Duration	2.42852838
12PTCS	Body	Sequence	0.623694283
12PTCS	Body	Duration	2.152864599
29ANVN	Head	Sequence	6.303929186
29ANVN	Head	Duration	0.687091823
29ANVN	Body	Sequence	0.676010102
29ANVN	Body	Duration	0.724519873
22EKMU	Head	Sequence	-0.282758217
22EKMU	Head	Duration	0.257504177
22EKMU	Body	Sequence	-1.065030435
22EKMU	Body	Duration	0.128922218
06SBMN	Head	Sequence	2.234754789
06SBMN	Head	Duration	2.041118699
06SBMN	Body	Sequence	-1.179268318
06SBMN	Body	Duration	1.19056617
10SBCI	Head	Sequence	2.712019742
10SBCI	Head	Duration	-1.046060872
10SBCI	Body	Sequence	-0.844959888
10SBCI	Body	Duration	1.982118034
05RTCR	Head	Sequence	5.68997488
05RTCR	Head	Duration	-0.08246069
05RTCR	Body	Sequence	0.576519769
05RTCR	Body	Duration	1.132939172
10ATAE	Head	Sequence	-4.384827614
10ATAE	Head	Duration	0.754766345
10ATAE	Body	Sequence	0.529026105
10ATAE	Body	Duration	1.122557482
14MIBA	Head	Sequence	-1.001274303
14MIBA	Head	Duration	0.166800854
14MIBA	Body	Sequence	0.602167486
14MIBA	Body	Duration	1.854672235
16ADAF	Head	Sequence	1.393045485
16ADAF	Head	Duration	0.249090467
16ADAF	Body	Sequence	-0.438274205
16ADAF	Body	Duration	0.793091679
22LLFL	Head	Sequence	4.75009656
22LLFL	Head	Duration	3.677653074
22LLFL	Body	Sequence	0.317253721
22LLFL	Body	Duration	2.247955322
26MRSR	Head	Sequence	-1.41623143
26MRSR	Head	Duration	-6.832560062
26MRSR	Body	Sequence	0.146307904
26MRSR	Body	Duration	1.011941242
10DBBU	Head	Sequence	3.206322527
10DBBU	Head	Duration	-0.155104876
10DBBU	Body	Sequence	-0.430021268
10DBBU	Body	Duration	1.078234518
24FARN	Head	Sequence	-0.043152869
24FARN	Head	Duration	3.065961075
24FARN	Body	Sequence	-0.192109957
24FARN	Body	Duration	0.462513596
03BAGS	Head	Sequence	0.208908671
03BAGS	Head	Duration	1.600145984
03BAGS	Body	Sequence	0.596322072
03BAGS	Body	Duration	1.613557875
28FBPR	Head	Sequence	0.562311739
28FBPR	Head	Duration	-0.714098006
28FBPR	Body	Sequence	0.012155102
28FBPR	Body	Duration	1.255564523
21MNVR	Head	Sequence	0.659649134
21MNVR	Head	Duration	0.668812405
21MNVR	Body	Sequence	2.383586431
21MNVR	Body	Duration	0.998783696
17JSMU	Head	Sequence	2.454038286
17JSMU	Head	Duration	1.503597966
17JSMU	Body	Sequence	1.734371257
17JSMU	Body	Duration	-0.069365096
