# Supplementary material for: Neural representation of time across complementary reference frames
Source: eLife. 2026 May 8;14:RP107273. doi: 10.7554/eLife.107273 (PMC13155752; doi:10.7554/eLife.107273)
Supplement: Figure 5—source data 1. [file elife-107273-fig5-data1.zip › Figure5-SourceData1/Figure5B.csv]

Subjects	Tasks	Beta
22GUPS	External	0.078885305
22GUPS	Internal	-0.946205324
15LVDF	External	0.638681567
15LVDF	Internal	0.305482745
10FAFN	External	-0.890838051
10FAFN	Internal	1.053826421
01DNCC	External	0.524889386
01DNCC	Internal	-0.334449481
22BLON	External	-0.240088093
22BLON	Internal	1.072743453
08MROS	External	-0.319423923
08MROS	Internal	0.579611095
13ANMR	External	-1.586290503
13ANMR	Internal	0.296251547
30RSTN	External	0.134714162
30RSTN	Internal	0.603023055
27MLAG	External	-1.152803838
27MLAG	Internal	2.563397169
16RGBR	External	0.363763863
16RGBR	Internal	1.029413325
28MRFM	External	0.572885314
28MRFM	Internal	-1.444420314
04GUPZ	External	0.842228246
04GUPZ	Internal	0.737669985
11CAMR	External	0.234272185
11CAMR	Internal	0.833746228
09CRSA	External	-0.690639305
09CRSA	Internal	0.936988807
19AEMR	External	-0.243660711
19AEMR	Internal	0.028234291
12PTCS	External	-1.003566134
12PTCS	Internal	2.152864599
29ANVN	External	1.309566104
29ANVN	Internal	0.724519873
22EKMU	External	-0.587707493
22EKMU	Internal	0.128922218
06SBMN	External	-1.036963391
06SBMN	Internal	1.19056617
10SBCI	External	0.712113908
10SBCI	Internal	1.982118034
05RTCR	External	1.735807252
05RTCR	Internal	1.132939172
10ATAE	External	-0.008768123
10ATAE	Internal	1.122557482
14MIBA	External	-1.194251847
14MIBA	Internal	1.854672235
16ADAF	External	1.155313786
16ADAF	Internal	0.793091679
22LLFL	External	-0.380481267
22LLFL	Internal	2.247955322
26MRSR	External	-0.342535546
26MRSR	Internal	1.011941242
10DBBU	External	1.538574266
10DBBU	Internal	1.078234518
24FARN	External	1.414380169
24FARN	Internal	0.462513596
03BAGS	External	0.21133582
03BAGS	Internal	1.613557875
28FBPR	External	0.148897045
28FBPR	Internal	1.255564523
21MNVR	External	1.027997518
21MNVR	Internal	0.998783696
17JSMU	External	0.361006886
17JSMU	Internal	-0.069365096
