# Supplementary material for: Neural representation of time across complementary reference frames
Source: eLife. 2026 May 8;14:RP107273. doi: 10.7554/eLife.107273 (PMC13155752; doi:10.7554/eLife.107273)
Supplement: Figure 5—source data 1. [file elife-107273-fig5-data1.zip › Figure5-SourceData1/Figure5C.csv]

Subjects	Tasks	Duration	Beta
22GUPS	External	0.5	1.094395208
22GUPS	External	1	4.529112673
22GUPS	External	2	1.500706089
22GUPS	Internal	0.5	2.194656563
22GUPS	Internal	1	-3.872765565
22GUPS	Internal	2	-0.884706256
15LVDF	External	0.5	-5.310933399
15LVDF	External	1	-0.44148289
15LVDF	External	2	-3.475214052
15LVDF	Internal	0.5	-4.336430222
15LVDF	Internal	1	-3.526966286
15LVDF	Internal	2	-3.392485023
10FAFN	External	0.5	-3.135351408
10FAFN	External	1	-0.184862828
10FAFN	External	2	-4.613780594
10FAFN	Internal	0.5	-2.969179869
10FAFN	Internal	1	-4.396453905
10FAFN	Internal	2	-0.886605231
01DNCC	External	0.5	1.125455165
01DNCC	External	1	-2.905428886
01DNCC	External	2	2.090403318
01DNCC	Internal	0.5	-2.683111767
01DNCC	Internal	1	-4.505659962
01DNCC	Internal	2	-4.170135689
22BLON	External	0.5	-3.107752275
22BLON	External	1	-1.032019007
22BLON	External	2	-3.48397963
22BLON	Internal	0.5	-2.398869991
22BLON	Internal	1	-2.297792172
22BLON	Internal	2	-0.541325316
08MROS	External	0.5	-1.398087442
08MROS	External	1	2.363047123
08MROS	External	2	-1.539601433
08MROS	Internal	0.5	-0.357283932
08MROS	Internal	1	3.095174503
08MROS	Internal	2	1.086720312
13ANMR	External	0.5	-0.5451864
13ANMR	External	1	-2.405917352
13ANMR	External	2	-3.848289728
13ANMR	Internal	0.5	-0.966400351
13ANMR	Internal	1	-1.703014827
13ANMR	Internal	2	-0.650769019
30RSTN	External	0.5	-3.398371732
30RSTN	External	1	-2.794283831
30RSTN	External	2	-2.900483823
30RSTN	Internal	0.5	-2.841583192
30RSTN	Internal	1	-5.03527689
30RSTN	Internal	2	-2.128765565
27MLAG	External	0.5	-4.406726789
27MLAG	External	1	-8.716880322
27MLAG	External	2	-7.058175468
27MLAG	Internal	0.5	-7.24762373
27MLAG	Internal	1	-4.792284012
27MLAG	Internal	2	-1.5270689
16RGBR	External	0.5	-4.511890221
16RGBR	External	1	-6.61013484
16RGBR	External	2	-3.887997842
16RGBR	Internal	0.5	-5.326981735
16RGBR	Internal	1	0.731591082
16RGBR	Internal	2	-2.545975864
28MRFM	External	0.5	-3.04928481
28MRFM	External	1	-5.666336536
28MRFM	External	2	-2.627214646
28MRFM	Internal	0.5	-0.726567727
28MRFM	Internal	1	-1.157489355
28MRFM	Internal	2	-3.714601278
04GUPZ	External	0.5	0.550134441
04GUPZ	External	1	0.76329869
04GUPZ	External	2	2.253184366
04GUPZ	Internal	0.5	-2.185723436
04GUPZ	Internal	1	-0.311278997
04GUPZ	Internal	2	-0.290527454
11CAMR	External	0.5	-1.113203266
11CAMR	External	1	0.061489296
11CAMR	External	2	-0.72745412
11CAMR	Internal	0.5	-3.113825369
11CAMR	Internal	1	-7.234768653
11CAMR	Internal	2	-1.898607755
09CRSA	External	0.5	1.187717634
09CRSA	External	1	0.147672269
09CRSA	External	2	-0.140288246
09CRSA	Internal	0.5	-1.67955699
09CRSA	Internal	1	1.286214994
09CRSA	Internal	2	-0.012817869
19AEMR	External	0.5	1.971449065
19AEMR	External	1	2.560000944
19AEMR	External	2	1.480280304
19AEMR	Internal	0.5	-0.148285562
19AEMR	Internal	1	0.676415408
19AEMR	Internal	2	-0.121750391
12PTCS	External	0.5	-1.339596811
12PTCS	External	1	-2.870981252
12PTCS	External	2	-3.515851784
12PTCS	Internal	0.5	-6.368269444
12PTCS	Internal	1	-3.280197269
12PTCS	Internal	2	-1.394296873
29ANVN	External	0.5	-3.402339798
29ANVN	External	1	-10.44049721
29ANVN	External	2	-1.669110715
29ANVN	Internal	0.5	-2.817976487
29ANVN	Internal	1	-7.93271637
29ANVN	Internal	2	-2.578166509
22EKMU	External	0.5	-3.781475115
22EKMU	External	1	-4.378109217
22EKMU	External	2	-4.902757645
22EKMU	Internal	0.5	-1.305252635
22EKMU	Internal	1	-3.56662485
22EKMU	Internal	2	-1.46106891
06SBMN	External	0.5	-0.095797035
06SBMN	External	1	-1.156118941
06SBMN	External	2	-2.267215186
06SBMN	Internal	0.5	-2.366089725
06SBMN	Internal	1	-2.108156419
06SBMN	Internal	2	-0.43669976
10SBCI	External	0.5	-2.787859356
10SBCI	External	1	-1.161532217
10SBCI	External	2	-1.228120124
10SBCI	Internal	0.5	-1.616556773
10SBCI	Internal	1	-0.3719008
10SBCI	Internal	2	2.524989772
05RTCR	External	0.5	-2.147223288
05RTCR	External	1	-4.653839827
05RTCR	External	2	0.827008867
05RTCR	Internal	0.5	-2.727599812
05RTCR	Internal	1	4.236011243
05RTCR	Internal	2	0.233593985
10ATAE	External	0.5	-3.875972891
10ATAE	External	1	-1.925379384
10ATAE	External	2	-3.919104767
10ATAE	Internal	0.5	-6.357145882
10ATAE	Internal	1	-6.463698864
10ATAE	Internal	2	-4.067393512
14MIBA	External	0.5	5.501574802
14MIBA	External	1	3.283503366
14MIBA	External	2	2.820496774
14MIBA	Internal	0.5	-4.510526943
14MIBA	Internal	1	-3.881784105
14MIBA	Internal	2	-0.602690434
16ADAF	External	0.5	-5.309606171
16ADAF	External	1	-3.129271483
16ADAF	External	2	-2.314968181
16ADAF	Internal	0.5	-1.750823033
16ADAF	Internal	1	-0.391121089
16ADAF	Internal	2	-0.239370108
22LLFL	External	0.5	-0.245441371
22LLFL	External	1	-0.530858493
22LLFL	External	2	-1.349521309
22LLFL	Internal	0.5	-3.122962701
22LLFL	Internal	1	-1.925300491
22LLFL	Internal	2	1.745144629
26MRSR	External	0.5	-6.14816885
26MRSR	External	1	-8.533200836
26MRSR	External	2	-7.312735367
26MRSR	Internal	0.5	-1.76543808
26MRSR	Internal	1	-0.863779581
26MRSR	Internal	2	0.306019592
10DBBU	External	0.5	-4.207684946
10DBBU	External	1	-3.662665653
10DBBU	External	2	-0.918274307
10DBBU	Internal	0.5	-1.228156948
10DBBU	Internal	1	-1.386465764
10DBBU	Internal	2	0.755309558
24FARN	External	0.5	-0.624019223
24FARN	External	1	-2.330349469
24FARN	External	2	1.553700936
24FARN	Internal	0.5	-2.478725982
24FARN	Internal	1	-1.297226286
24FARN	Internal	2	-1.546059537
03BAGS	External	0.5	-1.103974497
03BAGS	External	1	-1.540368986
03BAGS	External	2	-0.520252866
03BAGS	Internal	0.5	-3.126732302
03BAGS	Internal	1	0.923961186
03BAGS	Internal	2	0.597164059
28FBPR	External	0.5	-1.263952577
28FBPR	External	1	-2.170150995
28FBPR	External	2	-1.256655252
28FBPR	Internal	0.5	-2.186534429
28FBPR	Internal	1	1.577829546
28FBPR	Internal	2	0.614277521
21MNVR	External	0.5	-0.737197292
21MNVR	External	1	3.851600787
21MNVR	External	2	1.988368556
21MNVR	Internal	0.5	-0.86179022
21MNVR	Internal	1	3.218381023
21MNVR	Internal	2	0.891486037
17JSMU	External	0.5	1.918866324
17JSMU	External	1	-0.331203651
17JSMU	External	2	2.179060221
17JSMU	Internal	0.5	-2.427639532
17JSMU	Internal	1	-2.688526297
17JSMU	Internal	2	-2.320964003
